# Supplementary material for: Nitro-Substituted Dipyrrolyldiketone BF2 Complexes as Electronic-State-Adjustable Anion-Responsive π-Electronic Systems
Source: Molecules. 2021 Jan 23;26(3):595. doi: 10.3390/molecules26030595 (PMC7866090; doi:10.3390/molecules26030595)
Supplement: Supplementary file 1 [file molecules-26-00595-s001.zip]

Archive with 10 entries (9 files):
- NO2_kuno_HMaeda_SI/
- __MACOSX/._NO2_kuno_HMaeda_SI
- NO2_kuno_HMaeda_SI/NO2_kuno_HMaeda_checkcif.pdf
- __MACOSX/NO2_kuno_HMaeda_SI/._NO2_kuno_HMaeda_checkcif.pdf
- NO2_kuno_HMaeda_SI/.DS_Store
- __MACOSX/NO2_kuno_HMaeda_SI/._.DS_Store
- NO2_kuno_HMaeda_SI/NO2_kuno_HMaeda_cif.cif
- __MACOSX/NO2_kuno_HMaeda_SI/._NO2_kuno_HMaeda_cif.cif
- NO2_kuno_HMaeda_SI/NO2_kuno_HMaeda_SI.pdf
- __MACOSX/NO2_kuno_HMaeda_SI/._NO2_kuno_HMaeda_SI.pdf
