# Supplementary material for: Nitro-Substituted Dipyrrolyldiketone BF2 Complexes as Electronic-State-Adjustable Anion-Responsive π-Electronic Systems
Source: Molecules. 2021 Jan 23;26(3):595. doi: 10.3390/molecules26030595 (PMC7866090; doi:10.3390/molecules26030595)
Supplement: Supplementary file 1 [file molecules-26-00595-s001.zip › NO2_kuno_HMaeda_SI/NO2_kuno_HMaeda_cif.cif]

 
data_201110maeda4_rev
 
_vrf_PLAT971_201110maeda4_rev
;
PROBLEM: 
Check Calcd Resid. Dens.  2.05A   From O2 4.31 eA-3
Check Calcd Resid. Dens.  1.68A   From C42 4.23 eA-3
Check Calcd Resid. Dens.  1.03A   From I1 4.11 eA-3
Check Calcd Resid. Dens.  1.52A   From C42 4.00 eA-3
Check Calcd Resid. Dens.  1.16A   From I1 3.98 eA-3
Check Calcd Resid. Dens.  1.00A   From C35 2.72 eA-3
Check Calcd Resid. Dens.  0.58A   From O7 2.35 eA-3
Check Calcd Resid. Dens.  0.98A   From I1 2.23 eA-3
Check Calcd Resid. Dens.  0.45A   From O7 1.85 eA-3
RESPONSE: The large peaks around I atom are the ghost peak 
derived from the ripple of fourier series truncation error.
;

_audit_creation_method            'SHELXL-2014/7'
_shelx_SHELXL_version_number      '2014/7'
_chemical_name_systematic         ?
_chemical_name_common             ?
_chemical_melting_point           ?
_chemical_formula_moiety          
 'C19 H23 B F2 I N3 O4, 0.5(C4 H8 O2)' 
_chemical_formula_sum
 'C21 H27 B F2 I N3 O5' 
_chemical_formula_weight          577.16

loop_
 _atom_type_symbol
 _atom_type_description
 _atom_type_scat_dispersion_real
 _atom_type_scat_dispersion_imag
 _atom_type_scat_source
 'C'  'C'   0.0181   0.0091
 'International Tables Vol C Tables 4.2.6.8 and 6.1.1.4'
 'H'  'H'   0.0000   0.0000
 'International Tables Vol C Tables 4.2.6.8 and 6.1.1.4'
 'B'  'B'   0.0090   0.0039
 'International Tables Vol C Tables 4.2.6.8 and 6.1.1.4'
 'F'  'F'   0.0727   0.0534
 'International Tables Vol C Tables 4.2.6.8 and 6.1.1.4'
 'I'  'I'  -0.3257   6.8362
 'International Tables Vol C Tables 4.2.6.8 and 6.1.1.4'
 'N'  'N'   0.0311   0.0180
 'International Tables Vol C Tables 4.2.6.8 and 6.1.1.4'
 'O'  'O'   0.0492   0.0322
 'International Tables Vol C Tables 4.2.6.8 and 6.1.1.4'
 
_space_group_crystal_system       triclinic
_space_group_IT_number            2
_space_group_name_H-M_alt         'P -1'
_space_group_name_Hall            '-P 1'
 
_shelx_space_group_comment
;
The symmetry employed for this shelxl refinement is uniquely defined
by the following loop, which should always be used as a source of
symmetry information in preference to the above space-group names.
They are only intended as comments.
;
 
loop_
 _space_group_symop_operation_xyz
 'x, y, z'
 '-x, -y, -z'
 
_cell_length_a                    8.6034(2)
_cell_length_b                    9.0805(2)
_cell_length_c                    16.4248(4)
_cell_angle_alpha                 99.579(2)
_cell_angle_beta                  94.035(2)
_cell_angle_gamma                 108.412(2)
_cell_volume                      1190.09(5)
_cell_formula_units_Z             2
_cell_measurement_temperature     93(2)
_cell_measurement_reflns_used     12518
_cell_measurement_theta_min       2.7320
_cell_measurement_theta_max       73.1900
 
_exptl_crystal_description        'prism'
_exptl_crystal_colour             'orange'
_exptl_crystal_density_meas       ?
_exptl_crystal_density_method     ?
_exptl_crystal_density_diffrn     1.611          
_exptl_crystal_F_000              580
_exptl_transmission_factor_min    ?
_exptl_transmission_factor_max    ?
_exptl_crystal_size_max           0.120
_exptl_crystal_size_mid           0.090
_exptl_crystal_size_min           0.010
_exptl_absorpt_coefficient_mu     11.038
_shelx_estimated_absorpt_T_min    0.351
_shelx_estimated_absorpt_T_max    0.898
_exptl_absorpt_correction_type    multi-scan
_exptl_absorpt_correction_T_min   0.55090
_exptl_absorpt_correction_T_max   1.00000
_exptl_absorpt_process_details    
;
CrysAlisPro 1.171.40.67a (Rigaku Oxford Diffraction, 2019)
Empirical absorption correction using spherical harmonics,
 implemented in SCALE3 ABSPACK scaling algorithm.
;
_exptl_absorpt_special_details    ?
_diffrn_ambient_temperature       93(2)
_diffrn_radiation_wavelength      1.54184
_diffrn_radiation_type            CuK\a
_diffrn_source                    ?
_diffrn_measurement_device_type   'Rigaku XtaLAB P200'
_diffrn_measurement_method        \w
_diffrn_detector_area_resol_mean  5.8140
_diffrn_reflns_number             14450
_diffrn_reflns_av_unetI/netI      0.0354
_diffrn_reflns_av_R_equivalents   0.0497
_diffrn_reflns_limit_h_min        -10
_diffrn_reflns_limit_h_max        9
_diffrn_reflns_limit_k_min        -10
_diffrn_reflns_limit_k_max        10
_diffrn_reflns_limit_l_min        -19
_diffrn_reflns_limit_l_max        19
_diffrn_reflns_theta_min          2.752
_diffrn_reflns_theta_max          64.993
_diffrn_reflns_theta_full         64.993
_diffrn_measured_fraction_theta_max   0.972
_diffrn_measured_fraction_theta_full  0.972
_diffrn_reflns_Laue_measured_fraction_max    0.972
_diffrn_reflns_Laue_measured_fraction_full   0.972
_diffrn_reflns_point_group_measured_fraction_max   0.972
_diffrn_reflns_point_group_measured_fraction_full  0.972
_reflns_number_total              3927
_reflns_number_gt                 3713
_reflns_threshold_expression      'I > 2\s(I)'
_reflns_Friedel_coverage          0.000
_reflns_Friedel_fraction_max      .
_reflns_Friedel_fraction_full     .
 
_reflns_special_details
;
 Reflections were merged by SHELXL according to the crystal
 class for the calculation of statistics and refinement.
 
 _reflns_Friedel_fraction is defined as the number of unique
 Friedel pairs measured divided by the number that would be
 possible theoretically, ignoring centric projections and
 systematic absences.
;
 
_computing_data_collection        ?
_computing_cell_refinement        ?
_computing_data_reduction         ?
_computing_structure_solution     ?
_computing_structure_refinement 'SHELXL-2014/7 (Sheldrick, 2014)'
_computing_molecular_graphics     ?
_computing_publication_material   ?
_refine_special_details           ?
_refine_ls_structure_factor_coef  Fsqd
_refine_ls_matrix_type            full
_refine_ls_weighting_scheme       calc
_refine_ls_weighting_details
'w=1/[\s^2^(Fo^2^)+(0.1912P)^2^+2.8438P] where P=(Fo^2^+2Fc^2^)/3'
_atom_sites_solution_primary      ?
_atom_sites_solution_secondary    ?
_atom_sites_solution_hydrogens    geom
_refine_ls_hydrogen_treatment     constr
_refine_ls_extinction_method      none
_refine_ls_extinction_coef        .
_refine_ls_number_reflns          3927
_refine_ls_number_parameters      330
_refine_ls_number_restraints      114
_refine_ls_R_factor_all           0.0778
_refine_ls_R_factor_gt            0.0760
_refine_ls_wR_factor_ref          0.2207
_refine_ls_wR_factor_gt           0.2190
_refine_ls_goodness_of_fit_ref    1.050
_refine_ls_restrained_S_all       1.041
_refine_ls_shift/su_max           0.000
_refine_ls_shift/su_mean          0.000
 
loop_
 _atom_site_label
 _atom_site_type_symbol
 _atom_site_fract_x
 _atom_site_fract_y
 _atom_site_fract_z
 _atom_site_U_iso_or_equiv
 _atom_site_adp_type
 _atom_site_occupancy
 _atom_site_site_symmetry_order  
 _atom_site_calc_flag
 _atom_site_refinement_flags_posn
 _atom_site_refinement_flags_adp
 _atom_site_refinement_flags_occupancy
 _atom_site_disorder_assembly
 _atom_site_disorder_group
I1 I 0.29756(5) 0.53808(5) 0.94188(2) 0.0248(3) Uani 1 1 d . . . . .
F1 F 0.6351(5) 0.9737(5) 0.6283(3) 0.0221(9) Uani 1 1 d . . . . .
F2 F 0.3656(5) 0.9461(5) 0.5923(3) 0.0230(9) Uani 1 1 d . . . . .
O3 O 0.4320(6) 0.7521(5) 0.6517(3) 0.0180(10) Uani 1 1 d . . . . .
O4 O 0.4860(6) 0.7859(6) 0.5110(3) 0.0194(11) Uani 1 1 d . . . . .
O1 O 0.5599(8) 0.8742(6) 0.2366(3) 0.0299(13) Uani 1 1 d . U . . .
O2 O 0.4269(8) 0.6785(7) 0.1341(3) 0.0311(13) Uani 1 1 d . U . . .
N1 N 0.4393(7) 0.7072(7) 0.3495(4) 0.0162(12) Uani 1 1 d . . . . .
H1 H 0.4977 0.8065 0.3714 0.019 Uiso 1 1 calc R U . . .
N2 N 0.3210(7) 0.5864(7) 0.7664(4) 0.0171(12) Uani 1 1 d . . . . .
H32 H 0.3760 0.6874 0.7858 0.021 Uiso 1 1 calc R U . . .
N3 N 0.4662(8) 0.7387(8) 0.2070(4) 0.0258(15) Uani 1 1 d . U . . .
C22 C 0.3831(8) 0.6408(8) 0.4828(4) 0.0158(14) Uani 1 1 d . . . . .
C23 C 0.1965(8) 0.3502(9) 0.6795(5) 0.0184(15) Uani 1 1 d . . . . .
C24 C 0.1889(9) 0.2921(8) 0.3535(4) 0.0194(15) Uani 1 1 d . . . . .
H4 H 0.2347 0.2804 0.4081 0.023 Uiso 1 1 calc R U . . .
H5 H 0.1993 0.2068 0.3104 0.023 Uiso 1 1 calc R U . . .
C25 C 0.2875(8) 0.4511(8) 0.3360(4) 0.0150(13) Uani 1 1 d . . . . .
C26 C 0.4066(9) 0.6422(8) 0.2675(4) 0.0174(14) Uani 1 1 d . . . . .
C27 C 0.3393(9) 0.6042(8) 0.6220(5) 0.0156(14) Uani 1 1 d . . . . .
C28 C 0.2844(9) 0.5130(8) 0.6834(4) 0.0168(14) Uani 1 1 d . . . . .
C29 C 0.3037(9) 0.5460(8) 0.5354(4) 0.0155(14) Uani 1 1 d . . . . .
H3 H 0.2266 0.4434 0.5134 0.019 Uiso 1 1 calc R U . . .
C30 C 0.1813(9) 0.3303(9) 0.7619(4) 0.0188(15) Uani 1 1 d . . . . .
C31 C 0.3669(8) 0.5936(8) 0.3930(4) 0.0153(14) Uani 1 1 d . . . . .
C32 C 0.2532(9) 0.3641(9) 0.1747(5) 0.0244(16) Uani 1 1 d . U . A 3
H43 H 0.2354 0.2559 0.1849 0.029 Uiso 1 1 calc R U . A 3
H44 H 0.3386 0.3865 0.1368 0.029 Uiso 1 1 calc R U . A 3
C33 C 0.0924(10) 0.1807(9) 0.7914(5) 0.0258(17) Uani 1 1 d . . . . .
H33 H 0.0914 0.0882 0.7496 0.031 Uiso 1 1 calc R U . . .
H34 H 0.1546 0.1789 0.8441 0.031 Uiso 1 1 calc R U . . .
C34 C 0.3138(9) 0.4804(9) 0.2553(5) 0.0175(15) Uani 1 1 d . . . . .
C35 C 0.2599(9) 0.4796(9) 0.8122(4) 0.0203(15) Uani 1 1 d . . . . .
C36 C 0.0058(10) 0.2744(10) 0.3542(5) 0.0279(17) Uani 1 1 d . . . . .
H12 H -0.0048 0.3595 0.3964 0.042 Uiso 1 1 calc R U . . .
H13 H -0.0537 0.1717 0.3674 0.042 Uiso 1 1 calc R U . . .
H14 H -0.0412 0.2808 0.2993 0.042 Uiso 1 1 calc R U . . .
C38 C 0.1283(10) 0.2217(8) 0.6041(5) 0.0235(16) Uani 1 1 d . . . . .
H35 H 0.1202 0.1188 0.6194 0.028 Uiso 1 1 calc R U . . .
H36 H 0.2055 0.2394 0.5620 0.028 Uiso 1 1 calc R U . . .
C39 C -0.0824(10) 0.1647(9) 0.8056(5) 0.0296(18) Uani 1 1 d . . . . .
H37 H -0.0827 0.2552 0.8473 0.044 Uiso 1 1 calc R U . . .
H38 H -0.1323 0.0665 0.8254 0.044 Uiso 1 1 calc R U . . .
H39 H -0.1463 0.1619 0.7532 0.044 Uiso 1 1 calc R U . . .
C40 C -0.0418(10) 0.2137(11) 0.5658(5) 0.034(2) Uani 1 1 d . . . . .
H40 H -0.1202 0.1909 0.6063 0.050 Uiso 1 1 calc R U . . .
H41 H -0.0796 0.1296 0.5158 0.050 Uiso 1 1 calc R U . . .
H42 H -0.0347 0.3154 0.5508 0.050 Uiso 1 1 calc R U . . .
B1 B 0.4816(10) 0.8686(9) 0.5963(5) 0.0178(16) Uani 1 1 d . . . . .
C42 C 0.0921(11) 0.3709(12) 0.1326(5) 0.035(2) Uani 1 1 d . U . A 3
H45 H 0.0003 0.3199 0.1616 0.053 Uiso 1 1 calc R U . A 3
H46 H 0.0723 0.3155 0.0743 0.053 Uiso 1 1 calc R U . A 3
H47 H 0.1003 0.4817 0.1349 0.053 Uiso 1 1 calc R U . A 3
C50 C 0.208(2) 0.041(2) -0.0170(11) 0.0298(19) Uani 0.5 1 d . U P B -1
H24 H 0.1025 0.0251 -0.0503 0.045 Uiso 0.5 1 calc R U P B -1
H25 H 0.1864 -0.0088 0.0315 0.045 Uiso 0.5 1 calc R U P B -1
H26 H 0.2669 0.1547 0.0018 0.045 Uiso 0.5 1 calc R U P B -1
O6 O 0.4621(13) -0.0084(13) -0.0201(7) 0.0288(14) Uani 0.5 1 d . U P B -1
C53 C 0.720(2) -0.033(2) -0.0008(11) 0.0308(19) Uani 0.5 1 d . U P B -1
H27 H 0.7991 -0.0713 -0.0303 0.046 Uiso 0.5 1 calc R U P B -1
H28 H 0.7702 0.0800 0.0230 0.046 Uiso 0.5 1 calc R U P B -1
H29 H 0.6884 -0.0915 0.0440 0.046 Uiso 0.5 1 calc R U P B -1
C51 C 0.311(2) -0.0328(19) -0.0693(11) 0.0290(15) Uani 0.5 1 d . U P B -1
H30 H 0.2521 -0.1477 -0.0888 0.035 Uiso 0.5 1 calc R U P B -1
H31 H 0.3329 0.0164 -0.1186 0.035 Uiso 0.5 1 calc R U P B -1
C52 C 0.572(2) -0.0593(18) -0.0591(10) 0.0286(14) Uani 0.5 1 d . U P B -1
O7 O 0.5263(13) -0.1099(11) -0.1472(7) 0.0251(16) Uani 0.5 1 d . U P B -1
 
loop_
 _atom_site_aniso_label
 _atom_site_aniso_U_11
 _atom_site_aniso_U_22
 _atom_site_aniso_U_33
 _atom_site_aniso_U_23
 _atom_site_aniso_U_13
 _atom_site_aniso_U_12
I1 0.0333(4) 0.0269(4) 0.0145(4) 0.0051(2) 0.0026(2) 0.0102(2)
F1 0.024(2) 0.0144(19) 0.022(2) 0.0012(16) 0.0023(16) 0.0003(16)
F2 0.028(2) 0.018(2) 0.022(2) 0.0058(16) 0.0017(17) 0.0067(17)
O3 0.028(3) 0.009(2) 0.012(2) -0.0004(18) -0.0003(19) 0.0004(19)
O4 0.027(3) 0.010(2) 0.016(3) 0.0014(19) 0.003(2) 0.000(2)
O1 0.046(3) 0.018(3) 0.024(3) 0.007(2) 0.007(2) 0.006(2)
O2 0.044(3) 0.032(3) 0.016(3) 0.005(2) 0.005(2) 0.010(3)
N1 0.026(3) 0.008(3) 0.015(3) 0.004(2) 0.004(2) 0.005(2)
N2 0.024(3) 0.009(3) 0.018(3) 0.004(2) 0.001(2) 0.004(2)
N3 0.021(3) 0.022(3) 0.031(3) -0.009(3) 0.004(3) 0.009(3)
C22 0.016(3) 0.011(3) 0.020(4) 0.002(3) 0.000(3) 0.006(3)
C23 0.014(3) 0.017(3) 0.024(4) 0.006(3) 0.002(3) 0.003(3)
C24 0.026(4) 0.015(3) 0.016(3) 0.001(3) 0.001(3) 0.006(3)
C25 0.018(3) 0.011(3) 0.017(3) 0.003(3) 0.000(3) 0.007(3)
C26 0.023(4) 0.014(3) 0.017(3) 0.005(3) 0.004(3) 0.008(3)
C27 0.018(3) 0.010(3) 0.019(3) 0.003(3) 0.002(3) 0.006(3)
C28 0.020(3) 0.015(3) 0.015(3) 0.001(3) 0.001(3) 0.006(3)
C29 0.019(3) 0.012(3) 0.015(3) 0.003(3) 0.002(3) 0.004(3)
C30 0.025(4) 0.016(3) 0.014(3) 0.005(3) 0.001(3) 0.005(3)
C31 0.015(3) 0.018(3) 0.015(3) 0.006(3) 0.003(2) 0.007(3)
C32 0.029(4) 0.017(3) 0.028(4) 0.001(3) 0.004(3) 0.010(3)
C33 0.039(4) 0.014(3) 0.023(4) 0.010(3) 0.005(3) 0.004(3)
C34 0.016(3) 0.018(3) 0.018(4) 0.001(3) 0.000(3) 0.008(3)
C35 0.024(4) 0.024(4) 0.012(3) 0.002(3) 0.003(3) 0.007(3)
C36 0.023(4) 0.030(4) 0.027(4) 0.011(3) 0.004(3) 0.001(3)
C38 0.033(4) 0.015(3) 0.019(4) 0.007(3) 0.002(3) 0.003(3)
C39 0.035(4) 0.022(4) 0.027(4) 0.011(3) 0.007(3) -0.002(3)
C40 0.026(4) 0.035(5) 0.026(4) 0.009(3) -0.001(3) -0.010(4)
B1 0.024(4) 0.011(3) 0.016(4) 0.003(3) 0.000(3) 0.003(3)
C42 0.033(4) 0.045(5) 0.018(4) -0.008(3) -0.004(3) 0.008(4)
C50 0.031(3) 0.023(3) 0.032(3) -0.001(3) 0.005(3) 0.008(3)
O6 0.031(3) 0.020(2) 0.032(3) -0.003(2) 0.006(2) 0.007(2)
C53 0.031(3) 0.023(3) 0.033(3) -0.004(3) 0.005(3) 0.006(3)
C51 0.031(3) 0.021(2) 0.032(3) -0.002(2) 0.005(2) 0.007(2)
C52 0.030(3) 0.020(2) 0.032(3) -0.003(2) 0.007(2) 0.007(2)
O7 0.028(3) 0.014(3) 0.030(3) -0.007(2) 0.013(3) 0.005(2)
 
_geom_special_details
;
 All esds (except the esd in the dihedral angle between two l.s. planes)
 are estimated using the full covariance matrix.  The cell esds are taken
 into account individually in the estimation of esds in distances, angles
 and torsion angles; correlations between esds in cell parameters are only
 used when they are defined by crystal symmetry.  An approximate (isotropic)
 treatment of cell esds is used for estimating esds involving l.s. planes.
;
 
loop_
 _geom_bond_atom_site_label_1
 _geom_bond_atom_site_label_2
 _geom_bond_distance
 _geom_bond_site_symmetry_2
 _geom_bond_publ_flag
I1 C35 2.084(7) . ?
F1 B1 1.368(9) . ?
F2 B1 1.395(10) . ?
O3 C27 1.315(8) . ?
O3 B1 1.490(9) . ?
O4 C22 1.317(8) . ?
O4 B1 1.484(9) . ?
O1 N3 1.232(9) . ?
O2 N3 1.205(9) . ?
N1 C26 1.348(9) . ?
N1 C31 1.365(9) . ?
N1 H1 0.8800 . ?
N2 C35 1.326(10) . ?
N2 C28 1.381(9) . ?
N2 H32 0.8800 . ?
N3 C26 1.448(10) . ?
C22 C29 1.383(10) . ?
C22 C31 1.450(10) . ?
C23 C30 1.404(11) . ?
C23 C28 1.420(10) . ?
C23 C38 1.492(10) . ?
C24 C25 1.512(10) . ?
C24 C36 1.534(11) . ?
C24 H4 0.9900 . ?
C24 H5 0.9900 . ?
C25 C31 1.403(10) . ?
C25 C34 1.413(10) . ?
C26 C34 1.405(10) . ?
C27 C29 1.408(10) . ?
C27 C28 1.424(10) . ?
C29 H3 0.9500 . ?
C30 C35 1.396(10) . ?
C30 C33 1.510(10) . ?
C32 C34 1.494(10) . ?
C32 C42 1.528(12) . ?
C32 H43 0.9900 . ?
C32 H44 0.9900 . ?
C33 C39 1.503(12) . ?
C33 H33 0.9900 . ?
C33 H34 0.9900 . ?
C36 H12 0.9800 . ?
C36 H13 0.9800 . ?
C36 H14 0.9800 . ?
C38 C40 1.526(12) . ?
C38 H35 0.9900 . ?
C38 H36 0.9900 . ?
C39 H37 0.9800 . ?
C39 H38 0.9800 . ?
C39 H39 0.9800 . ?
C40 H40 0.9800 . ?
C40 H41 0.9800 . ?
C40 H42 0.9800 . ?
C42 H45 0.9800 . ?
C42 H46 0.9800 . ?
C42 H47 0.9800 . ?
C50 C51 1.51(2) . ?
C50 H24 0.9800 . ?
C50 H25 0.9800 . ?
C50 H26 0.9800 . ?
O6 C52 1.34(2) . ?
O6 C51 1.41(2) . ?
C53 C52 1.47(3) . ?
C53 H27 0.9800 . ?
C53 H28 0.9800 . ?
C53 H29 0.9800 . ?
C51 H30 0.9900 . ?
C51 H31 0.9900 . ?
C52 O7 1.43(2) . ?
 
loop_
 _geom_angle_atom_site_label_1
 _geom_angle_atom_site_label_2
 _geom_angle_atom_site_label_3
 _geom_angle
 _geom_angle_site_symmetry_1
 _geom_angle_site_symmetry_3
 _geom_angle_publ_flag
C27 O3 B1 121.5(5) . . ?
C22 O4 B1 119.4(5) . . ?
C26 N1 C31 108.7(6) . . ?
C26 N1 H1 125.6 . . ?
C31 N1 H1 125.6 . . ?
C35 N2 C28 108.8(6) . . ?
C35 N2 H32 125.6 . . ?
C28 N2 H32 125.6 . . ?
O2 N3 O1 126.7(7) . . ?
O2 N3 C26 118.1(6) . . ?
O1 N3 C26 115.1(6) . . ?
O4 C22 C29 122.1(6) . . ?
O4 C22 C31 112.8(6) . . ?
C29 C22 C31 125.1(6) . . ?
C30 C23 C28 106.9(6) . . ?
C30 C23 C38 124.9(7) . . ?
C28 C23 C38 128.2(7) . . ?
C25 C24 C36 111.6(6) . . ?
C25 C24 H4 109.3 . . ?
C36 C24 H4 109.3 . . ?
C25 C24 H5 109.3 . . ?
C36 C24 H5 109.3 . . ?
H4 C24 H5 108.0 . . ?
C31 C25 C34 107.5(6) . . ?
C31 C25 C24 128.4(6) . . ?
C34 C25 C24 124.1(6) . . ?
N1 C26 C34 110.2(6) . . ?
N1 C26 N3 120.1(6) . . ?
C34 C26 N3 129.8(6) . . ?
O3 C27 C29 120.3(6) . . ?
O3 C27 C28 114.8(6) . . ?
C29 C27 C28 124.9(6) . . ?
N2 C28 C23 107.5(6) . . ?
N2 C28 C27 119.1(6) . . ?
C23 C28 C27 133.4(6) . . ?
C22 C29 C27 118.8(6) . . ?
C22 C29 H3 120.6 . . ?
C27 C29 H3 120.6 . . ?
C35 C30 C23 106.0(6) . . ?
C35 C30 C33 126.1(7) . . ?
C23 C30 C33 127.8(7) . . ?
N1 C31 C25 108.3(6) . . ?
N1 C31 C22 117.5(6) . . ?
C25 C31 C22 134.2(6) . . ?
C34 C32 C42 112.1(6) . . ?
C34 C32 H43 109.2 . . ?
C42 C32 H43 109.2 . . ?
C34 C32 H44 109.2 . . ?
C42 C32 H44 109.2 . . ?
H43 C32 H44 107.9 . . ?
C39 C33 C30 113.6(7) . . ?
C39 C33 H33 108.9 . . ?
C30 C33 H33 108.9 . . ?
C39 C33 H34 108.9 . . ?
C30 C33 H34 108.9 . . ?
H33 C33 H34 107.7 . . ?
C26 C34 C25 105.2(6) . . ?
C26 C34 C32 127.7(7) . . ?
C25 C34 C32 127.1(7) . . ?
N2 C35 C30 110.9(6) . . ?
N2 C35 I1 121.5(5) . . ?
C30 C35 I1 127.5(6) . . ?
C24 C36 H12 109.5 . . ?
C24 C36 H13 109.5 . . ?
H12 C36 H13 109.5 . . ?
C24 C36 H14 109.5 . . ?
H12 C36 H14 109.5 . . ?
H13 C36 H14 109.5 . . ?
C23 C38 C40 112.7(7) . . ?
C23 C38 H35 109.1 . . ?
C40 C38 H35 109.1 . . ?
C23 C38 H36 109.1 . . ?
C40 C38 H36 109.1 . . ?
H35 C38 H36 107.8 . . ?
C33 C39 H37 109.5 . . ?
C33 C39 H38 109.5 . . ?
H37 C39 H38 109.5 . . ?
C33 C39 H39 109.5 . . ?
H37 C39 H39 109.5 . . ?
H38 C39 H39 109.5 . . ?
C38 C40 H40 109.5 . . ?
C38 C40 H41 109.5 . . ?
H40 C40 H41 109.5 . . ?
C38 C40 H42 109.5 . . ?
H40 C40 H42 109.5 . . ?
H41 C40 H42 109.5 . . ?
F1 B1 F2 110.9(6) . . ?
F1 B1 O4 109.8(6) . . ?
F2 B1 O4 108.7(6) . . ?
F1 B1 O3 108.5(6) . . ?
F2 B1 O3 108.9(6) . . ?
O4 B1 O3 110.2(5) . . ?
C32 C42 H45 109.5 . . ?
C32 C42 H46 109.5 . . ?
H45 C42 H46 109.5 . . ?
C32 C42 H47 109.5 . . ?
H45 C42 H47 109.5 . . ?
H46 C42 H47 109.5 . . ?
C51 C50 H24 109.5 . . ?
C51 C50 H25 109.5 . . ?
H24 C50 H25 109.5 . . ?
C51 C50 H26 109.5 . . ?
H24 C50 H26 109.5 . . ?
H25 C50 H26 109.5 . . ?
C52 O6 C51 115.8(12) . . ?
C52 C53 H27 109.5 . . ?
C52 C53 H28 109.5 . . ?
H27 C53 H28 109.5 . . ?
C52 C53 H29 109.5 . . ?
H27 C53 H29 109.5 . . ?
H28 C53 H29 109.5 . . ?
O6 C51 C50 108.5(14) . . ?
O6 C51 H30 110.0 . . ?
C50 C51 H30 110.0 . . ?
O6 C51 H31 110.0 . . ?
C50 C51 H31 110.0 . . ?
H30 C51 H31 108.4 . . ?
O6 C52 O7 113.6(14) . . ?
O6 C52 C53 110.5(14) . . ?
O7 C52 C53 135.6(14) . . ?
 
loop_
 _geom_torsion_atom_site_label_1
 _geom_torsion_atom_site_label_2
 _geom_torsion_atom_site_label_3
 _geom_torsion_atom_site_label_4
 _geom_torsion
 _geom_torsion_site_symmetry_1
 _geom_torsion_site_symmetry_2
 _geom_torsion_site_symmetry_3
 _geom_torsion_site_symmetry_4
 _geom_torsion_publ_flag
B1 O4 C22 C29 -18.3(10) . . . . ?
B1 O4 C22 C31 162.9(6) . . . . ?
C36 C24 C25 C31 89.2(9) . . . . ?
C36 C24 C25 C34 -90.2(8) . . . . ?
C31 N1 C26 C34 -1.6(8) . . . . ?
C31 N1 C26 N3 178.6(6) . . . . ?
O2 N3 C26 N1 -176.0(7) . . . . ?
O1 N3 C26 N1 7.3(10) . . . . ?
O2 N3 C26 C34 4.1(12) . . . . ?
O1 N3 C26 C34 -172.6(7) . . . . ?
B1 O3 C27 C29 9.1(10) . . . . ?
B1 O3 C27 C28 -172.1(6) . . . . ?
C35 N2 C28 C23 -0.6(8) . . . . ?
C35 N2 C28 C27 -179.4(7) . . . . ?
C30 C23 C28 N2 0.5(8) . . . . ?
C38 C23 C28 N2 179.4(7) . . . . ?
C30 C23 C28 C27 179.0(8) . . . . ?
C38 C23 C28 C27 -2.1(14) . . . . ?
O3 C27 C28 N2 4.5(10) . . . . ?
C29 C27 C28 N2 -176.8(7) . . . . ?
O3 C27 C28 C23 -173.9(7) . . . . ?
C29 C27 C28 C23 4.8(13) . . . . ?
O4 C22 C29 C27 -2.6(11) . . . . ?
C31 C22 C29 C27 176.0(7) . . . . ?
O3 C27 C29 C22 7.5(10) . . . . ?
C28 C27 C29 C22 -171.2(7) . . . . ?
C28 C23 C30 C35 -0.2(9) . . . . ?
C38 C23 C30 C35 -179.1(7) . . . . ?
C28 C23 C30 C33 177.5(8) . . . . ?
C38 C23 C30 C33 -1.5(13) . . . . ?
C26 N1 C31 C25 0.8(8) . . . . ?
C26 N1 C31 C22 -178.1(6) . . . . ?
C34 C25 C31 N1 0.2(8) . . . . ?
C24 C25 C31 N1 -179.3(7) . . . . ?
C34 C25 C31 C22 178.9(7) . . . . ?
C24 C25 C31 C22 -0.6(13) . . . . ?
O4 C22 C31 N1 -8.3(9) . . . . ?
C29 C22 C31 N1 172.9(7) . . . . ?
O4 C22 C31 C25 173.1(7) . . . . ?
C29 C22 C31 C25 -5.7(13) . . . . ?
C35 C30 C33 C39 83.0(10) . . . . ?
C23 C30 C33 C39 -94.2(10) . . . . ?
N1 C26 C34 C25 1.6(8) . . . . ?
N3 C26 C34 C25 -178.5(7) . . . . ?
N1 C26 C34 C32 -179.2(7) . . . . ?
N3 C26 C34 C32 0.6(13) . . . . ?
C31 C25 C34 C26 -1.1(8) . . . . ?
C24 C25 C34 C26 178.5(7) . . . . ?
C31 C25 C34 C32 179.8(7) . . . . ?
C24 C25 C34 C32 -0.7(12) . . . . ?
C42 C32 C34 C26 -83.0(10) . . . . ?
C42 C32 C34 C25 96.0(9) . . . . ?
C28 N2 C35 C30 0.5(9) . . . . ?
C28 N2 C35 I1 176.9(5) . . . . ?
C23 C30 C35 N2 -0.2(9) . . . . ?
C33 C30 C35 N2 -177.9(7) . . . . ?
C23 C30 C35 I1 -176.3(5) . . . . ?
C33 C30 C35 I1 6.0(12) . . . . ?
C30 C23 C38 C40 94.5(9) . . . . ?
C28 C23 C38 C40 -84.2(9) . . . . ?
C22 O4 B1 F1 150.8(6) . . . . ?
C22 O4 B1 F2 -87.7(7) . . . . ?
C22 O4 B1 O3 31.4(9) . . . . ?
C27 O3 B1 F1 -147.3(6) . . . . ?
C27 O3 B1 F2 91.9(7) . . . . ?
C27 O3 B1 O4 -27.1(9) . . . . ?
C52 O6 C51 C50 -176.3(13) . . . . ?
C51 O6 C52 O7 8.3(19) . . . . ?
C51 O6 C52 C53 -177.6(14) . . . . ?
 
loop_
 _geom_hbond_atom_site_label_D 
 _geom_hbond_atom_site_label_H 
 _geom_hbond_atom_site_label_A 
 _geom_hbond_distance_DH 
 _geom_hbond_distance_HA 
 _geom_hbond_distance_DA 
 _geom_hbond_angle_DHA 
 _geom_hbond_site_symmetry_A 
N1 H1 F1  0.88 2.59 3.129(7) 120.1 2_676
N1 H1 F2  0.88 2.14 3.012(7) 172.1 2_676
N2 H32 O7  0.88 1.97 2.830(11) 164.0 1_566
C51 H31 O1  0.99 2.43 3.404(18) 167.9 2_665
 
_refine_diff_density_max    4.401
_refine_diff_density_min   -1.661
_refine_diff_density_rms    0.300

_shelx_res_file
;

    201110maeda3.res created by SHELXL-2014/7

TITL 201110maeda3_a.res in P-1
REM  Yadorkari-X generated
CELL 1.54184 8.6034 9.0805 16.4248 99.5790 94.0350 108.4120
ZERR 2.0 0.0002 0.0002 0.0004 0.0020 0.0020 0.0020
LATT 1
REM  SPGR P-1 triclinic
SFAC C H B F I N O
UNIT 42 54 2 4 2 6 10
SIZE 0.12 0.09 0.01
TEMP -180.0
L.S. 20
FMAP 2
PLAN -50
ACTA
CONF
HTAB
LIST 4
BOND $H
MERG 2
OMIT -10.000000 130.000000
OMIT    0   -3    2
OMIT    3   -9    5
OMIT    0    1    6
OMIT   -9    1    2
EQIV $1 1-X, 2-Y, 1-Z
EQIV $2 +X, 1+Y, 1+Z
EQIV $3 1-X, 1-Y, -Z
EQIV $4 +X, -1+Y, -1+Z

SIMU 0.01 N3 O1 O2
ISOR 0.01 N3 O1 O2
SIMU 0.01 C32 C42
ISOR 0.01 C32 C42
SIMU 0.001 C50 C51 C52 C53 O6 O7
ISOR 0.01 C50 C51 C52 C53 O6
ISOR 0.005 O7
HTAB N1 F1_$1
HTAB N1 F2_$1
HTAB N2 O7_$2
HTAB C51 O1_$3

WGHT    0.191200    2.843800
FVAR       3.84262   1.43044
I1    5    0.297561    0.538077    0.941879    11.00000    0.03326    0.02693 =
         0.01448    0.00513    0.00264    0.01018
F1    4    0.635091    0.973712    0.628298    11.00000    0.02398    0.01442 =
         0.02246    0.00115    0.00235    0.00028
F2    4    0.365633    0.946122    0.592302    11.00000    0.02802    0.01825 =
         0.02234    0.00575    0.00175    0.00669
O3    7    0.431972    0.752110    0.651683    11.00000    0.02829    0.00859 =
         0.01153   -0.00042   -0.00033    0.00042
O4    7    0.485961    0.785856    0.510993    11.00000    0.02727    0.00961 =
         0.01625    0.00142    0.00333   -0.00048
O1    7    0.559911    0.874164    0.236584    11.00000    0.04571    0.01824 =
         0.02423    0.00729    0.00705    0.00637
O2    7    0.426899    0.678546    0.134122    11.00000    0.04437    0.03177 =
         0.01573    0.00461    0.00545    0.01038
N1    6    0.439347    0.707233    0.349497    11.00000    0.02616    0.00803 =
         0.01512    0.00444    0.00429    0.00536
AFIX  43
H1    2    0.497741    0.806477    0.371363    11.00000   -1.20000
AFIX   0
N2    6    0.321048    0.586377    0.766422    11.00000    0.02368    0.00929 =
         0.01757    0.00383    0.00131    0.00399
AFIX  43
H32   2    0.375958    0.687450    0.785767    11.00000   -1.20000
AFIX   0
N3    6    0.466191    0.738708    0.206966    11.00000    0.02069    0.02239 =
         0.03072   -0.00897    0.00410    0.00908
C22   1    0.383144    0.640834    0.482781    11.00000    0.01646    0.01067 =
         0.02037    0.00158   -0.00002    0.00604
C23   1    0.196501    0.350233    0.679537    11.00000    0.01391    0.01688 =
         0.02360    0.00589    0.00230    0.00301
C24   1    0.188903    0.292102    0.353489    11.00000    0.02610    0.01490 =
         0.01602    0.00110    0.00141    0.00637
AFIX  23
H4    2    0.234659    0.280444    0.408139    11.00000   -1.20000
H5    2    0.199290    0.206781    0.310356    11.00000   -1.20000
AFIX   0
C25   1    0.287482    0.451056    0.335966    11.00000    0.01799    0.01131 =
         0.01686    0.00276    0.00038    0.00704
C26   1    0.406581    0.642205    0.267517    11.00000    0.02265    0.01422 =
         0.01743    0.00510    0.00395    0.00782
C27   1    0.339273    0.604182    0.621955    11.00000    0.01804    0.01048 =
         0.01900    0.00286    0.00235    0.00592
C28   1    0.284435    0.512960    0.683438    11.00000    0.01963    0.01473 =
         0.01523    0.00114    0.00108    0.00577
C29   1    0.303744    0.545998    0.535365    11.00000    0.01912    0.01192 =
         0.01451    0.00285    0.00159    0.00391
AFIX  43
H3    2    0.226582    0.443391    0.513434    11.00000   -1.20000
AFIX   0
C30   1    0.181263    0.330272    0.761908    11.00000    0.02522    0.01583 =
         0.01439    0.00460    0.00061    0.00510
C31   1    0.366943    0.593637    0.392957    11.00000    0.01518    0.01823 =
         0.01490    0.00630    0.00303    0.00729
PART 3
C32   1    0.253165    0.364121    0.174659    11.00000    0.02871    0.01700 =
         0.02841    0.00138    0.00434    0.01046
AFIX  23
H43   2    0.235375    0.255945    0.184887    11.00000   -1.20000
H44   2    0.338598    0.386471    0.136804    11.00000   -1.20000
PART 0
AFIX   0
C33   1    0.092407    0.180687    0.791441    11.00000    0.03884    0.01446 =
         0.02274    0.00956    0.00473    0.00384
AFIX  23
H33   2    0.091435    0.088212    0.749605    11.00000   -1.20000
H34   2    0.154628    0.178918    0.844111    11.00000   -1.20000
AFIX   0
C34   1    0.313768    0.480388    0.255342    11.00000    0.01587    0.01808 =
         0.01839    0.00051    0.00020    0.00755
C35   1    0.259910    0.479623    0.812179    11.00000    0.02417    0.02370 =
         0.01182    0.00185    0.00255    0.00718
C36   1    0.005767    0.274411    0.354215    11.00000    0.02273    0.03032 =
         0.02689    0.01054    0.00365    0.00113
AFIX 137
H12   2   -0.004784    0.359500    0.396406    11.00000   -1.50000
H13   2   -0.053746    0.171668    0.367388    11.00000   -1.50000
H14   2   -0.041199    0.280760    0.299317    11.00000   -1.50000
AFIX   0
C38   1    0.128288    0.221662    0.604099    11.00000    0.03337    0.01531 =
         0.01941    0.00740    0.00211    0.00316
AFIX  23
H35   2    0.120184    0.118772    0.619380    11.00000   -1.20000
H36   2    0.205538    0.239371    0.561991    11.00000   -1.20000
AFIX   0
C39   1   -0.082432    0.164691    0.805562    11.00000    0.03483    0.02176 =
         0.02677    0.01089    0.00699   -0.00184
AFIX 137
H37   2   -0.082690    0.255246    0.847329    11.00000   -1.50000
H38   2   -0.132321    0.066467    0.825394    11.00000   -1.50000
H39   2   -0.146265    0.161932    0.753168    11.00000   -1.50000
AFIX   0
C40   1   -0.041765    0.213685    0.565844    11.00000    0.02585    0.03530 =
         0.02573    0.00872   -0.00119   -0.00960
AFIX 137
H40   2   -0.120188    0.190925    0.606309    11.00000   -1.50000
H41   2   -0.079587    0.129593    0.515831    11.00000   -1.50000
H42   2   -0.034718    0.315414    0.550827    11.00000   -1.50000
AFIX   0
B1    3    0.481625    0.868599    0.596257    11.00000    0.02432    0.01066 =
         0.01642    0.00306    0.00026    0.00320
PART 3
C42   1    0.092055    0.370930    0.132599    11.00000    0.03343    0.04473 =
         0.01790   -0.00764   -0.00363    0.00797
AFIX 137
H45   2    0.000274    0.319911    0.161603    11.00000   -1.50000
H46   2    0.072277    0.315528    0.074342    11.00000   -1.50000
H47   2    0.100310    0.481715    0.134881    11.00000   -1.50000
PART -1
AFIX   0
C50   1    0.207725    0.041031   -0.016976    10.50000    0.03104    0.02302 =
         0.03212   -0.00130    0.00471    0.00768
AFIX  33
H24   2    0.102526    0.025069   -0.050277    10.50000   -1.50000
H25   2    0.186423   -0.008758    0.031515    10.50000   -1.50000
H26   2    0.266913    0.154743    0.001808    10.50000   -1.50000
AFIX   0
O6    7    0.462146   -0.008413   -0.020111    10.50000    0.03056    0.02036 =
         0.03173   -0.00279    0.00584    0.00683
C53   1    0.719681   -0.033386   -0.000762    10.50000    0.03128    0.02260 =
         0.03343   -0.00368    0.00531    0.00643
AFIX  33
H27   2    0.799090   -0.071278   -0.030319    10.50000   -1.50000
H28   2    0.770175    0.079962    0.022999    10.50000   -1.50000
H29   2    0.688357   -0.091537    0.044043    10.50000   -1.50000
AFIX   0
C51   1    0.311377   -0.032823   -0.069294    10.50000    0.03069    0.02085 =
         0.03167   -0.00223    0.00540    0.00699
AFIX  23
H30   2    0.252143   -0.147666   -0.088836    10.50000   -1.20000
H31   2    0.332896    0.016369   -0.118641    10.50000   -1.20000
AFIX   0
C52   1    0.572199   -0.059272   -0.059125    10.50000    0.03033    0.01967 =
         0.03182   -0.00346    0.00678    0.00654
O7    7    0.526331   -0.109909   -0.147176    10.50000    0.02776    0.01356 =
         0.03013   -0.00675    0.01292    0.00508
PART 0

HKLF 4 1 1 0 0 0 1 0 0 0 1

REM  201110maeda3_a.res in P-1
REM R1 =  0.0760 for    3713 Fo > 4sig(Fo)  and  0.0778 for all    3927 data
REM    330 parameters refined using    114 restraints

END

WGHT      0.1923      2.4761

REM Instructions for potential hydrogen bonds
HTAB N1 F1_$1
HTAB N1 F2_$1
HTAB N2 O7_$2
HTAB C51 I1_$4
HTAB C51 O1_$3

REM Highest difference peak  4.401,  deepest hole -1.661,  1-sigma level  0.300
Q1    1   0.3596  0.4639  1.0570  11.00000  0.05    4.40
Q2    1   0.0247  0.4632  0.0565  11.00000  0.05    4.36
Q3    1   0.4246  0.5391  0.9432  11.00000  0.05    4.35
Q4    1   0.1739  0.5333  0.9422  11.00000  0.05    4.17
Q5    1   0.2761  0.4962  0.8780  11.00000  0.05    2.60
Q6    1   0.5601 -0.1199 -0.1253  11.00000  0.05    2.32
Q7    1   0.3119  0.5663  1.0044  11.00000  0.05    2.18
Q8    1   0.4896 -0.1097 -0.1604  11.00000  0.05    1.94
Q9    1   0.4711  0.7987  0.1765  11.00000  0.05    1.45
Q10   1   0.3047 -0.1176 -0.1397  11.00000  0.05    1.00
Q11   1   0.0894  0.2719  0.3523  11.00000  0.05    0.91
Q12   1   0.5797  0.7254  0.6471  11.00000  0.05    0.90
Q13   1   0.3223  0.2736  0.3529  11.00000  0.05    0.88
Q14   1   0.1831  0.7236  0.6427  11.00000  0.05    0.84
Q15   1   0.3042  0.7315  0.6493  11.00000  0.05    0.83
Q16   1   0.4146  0.6997  0.6383  11.00000  0.05    0.79
Q17   1  -0.0442  0.0599  0.3961  11.00000  0.05    0.78
Q18   1   0.3915  0.9755  0.6389  11.00000  0.05    0.75
Q19   1   0.6215  0.9309  0.5910  11.00000  0.05    0.74
Q20   1   0.4998  0.9507  0.6058  11.00000  0.05    0.74
Q21   1   0.0148  0.4275  0.2298  11.00000  0.05    0.68
Q22   1  -0.0304  0.1374  0.7753  11.00000  0.05    0.67
Q23   1   0.7453  0.9609  0.6116  11.00000  0.05    0.67
Q24   1   0.0637  0.0408  0.3829  11.00000  0.05    0.64
Q25   1   0.2192  0.4270  0.9425  11.00000  0.05    0.63
Q26   1   0.1549  0.0495  0.3950  11.00000  0.05    0.63
Q27   1  -0.1324  0.0433  0.3937  11.00000  0.05    0.62
Q28   1   0.2938  0.4191  0.2322  11.00000  0.05    0.62
Q29   1   0.2243  0.1581  0.7875  11.00000  0.05    0.61
Q30   1  -0.0232  0.3821  0.1685  11.00000  0.05    0.61
Q31   1  -0.1429  0.2263  0.7889  11.00000  0.05    0.60
Q32   1   0.2103 -0.0259  0.0173  11.00000  0.05    0.60
Q33   1   0.3700  0.7771  0.5031  11.00000  0.05    0.59
Q34   1   0.3944  0.7195  0.2112  11.00000  0.05    0.58
Q35   1   0.3383  0.6195  0.8379  11.00000  0.05    0.57
Q36   1   0.2381  0.9222  0.5964  11.00000  0.05    0.57
Q37   1   0.6767  0.7238  0.2121  11.00000  0.05    0.57
Q38   1   0.3440  0.6422  0.9398  11.00000  0.05    0.57
Q39   1   0.3807  0.6551  0.9332  11.00000  0.05    0.53
Q40   1   0.1744  0.3350  0.7276  11.00000  0.05    0.53
Q41   1   0.6986  0.8397  0.2158  11.00000  0.05    0.53
Q42   1   0.2455  0.3143  0.8539  11.00000  0.05    0.53
Q43   1   0.1353  0.2968  0.6581  11.00000  0.05    0.52
Q44   1  -0.1032  0.3044  0.6582  11.00000  0.05    0.52
Q45   1   0.3567  0.4048  0.9348  11.00000  0.05    0.51
Q46   1   0.3308  0.8460  0.2148  11.00000  0.05    0.51
Q47   1   0.1905  0.2118  0.4910  11.00000  0.05    0.51
Q48   1   0.4646  0.4715  0.3264  11.00000  0.05    0.50
Q49   1   0.1935  0.5222  0.6697  11.00000  0.05    0.50
Q50   1   0.6495  0.8205  0.2025  11.00000  0.05    0.50
;
_shelx_res_checksum   82844

_shelx_hkl_file
;
 -10   1  -2 130.048 193.640  12
 -10   1  -1 2087.74 273.227  12
 -10   1   0 12951.6 547.144  12
 -10   1   1 7527.72 434.498  12
 -10   1   2 3069.35 304.859   9
 -10   1   2 3371.66 317.697  12
 -10   1   3 8541.51 448.695  12
 -10   1   4 1607.78 256.952   9
 -10   1   4 2155.73 275.273  12
 -10   1   5 1290.00 227.433   9
 -10   1   5 1334.95 224.036  18
 -10   1   5 1524.91 236.408  12
 -10   1   6 302.018 174.450   9
 -10   1   6 515.505 183.240  12
 -10   2  -4 777.122 224.158  12
 -10   2  -3 139.515 228.689  12
 -10   2  -2 263.189 240.190  12
 -10   2  -1 2010.32 303.419  12
 -10   2   0 11206.0 493.317   9
 -10   2   0 12295.6 574.051  12
 -10   2   1 9256.27 467.427   9
 -10   2   1 10401.7 532.465  12
 -10   2   2 5119.41 374.873   9
 -10   2   2 5963.51 420.230  12
 -10   2   3 7657.13 439.291   9
 -10   2   3 8276.67 473.265  12
 -10   2   4 3664.54 347.111  12
 -10   2   5 275.012 198.375   9
 -10   2   5 280.863 219.516  12
 -10   2   6 75.4986 182.666   9
 -10   2   6-27.3787 192.008  12
 -10   2   7 175.857 157.455   9
 -10   2   7 144.783 179.744  12
 -10   2   8 2238.56 231.564  12
 -10   3  -1 1581.26 234.876   9
 -10   3   0 4504.01 333.497   9
 -10   3   1 5623.57 375.951   9
 -10   3   2 7777.99 442.595   9
 -10   3   3 4536.62 356.089   9
 -10   3   5 4575.92 338.883   9
 -10   3   6 504.118 196.741   9
 -10   3   7 579.396 179.846   9
 -10   4  -5 9158.98 448.887  12
 -10   4  -4 2010.56 291.869  12
 -10   4  -3 2984.88 335.037  12
 -10   4  -2 202.793 246.514  12
 -10   4  -1 30.4525 167.494   9
 -10   4  -1 141.418 240.533  12
 -10   4   0 506.382 193.913   9
 -10   4   0 573.049 264.356  12
 -10   4   1 6892.64 396.402   9
 -10   4   1 7425.27 469.813  12
 -10   4   2 8740.05 446.837   9
 -10   4   2 8506.45 496.420  12
 -10   4   3 7856.15 424.755   9
 -10   4   3 8635.14 475.635  12
 -10   4   4 5026.91 351.899   9
 -10   4   4 5852.35 399.690  12
 -10   4   5 9131.35 459.966  12
 -10   4   6 86.1757 173.990   9
 -10   4   6 160.096 194.067  12
 -10   4   7 174.145 157.449   9
 -10   4   7 156.056 174.697  12
 -10   5  -4 7478.51 399.861  12
 -10   5  -3 723.182 228.576  12
 -10   5  -2 245.110 225.750  12
 -10   5  -1 13682.7 583.400  12
 -10   5   0 650.582 191.763   9
 -10   5   0 779.954 243.336  12
 -10   5   1 8495.85 405.258   9
 -10   5   1 9209.35 470.800  12
 -10   5   2 3671.80 294.355   9
 -10   5   2 3954.83 333.968  12
 -10   5   3 11696.1 482.972   9
 -10   5   3 12770.2 535.272  12
 -10   5   4 2723.79 259.780   9
 -10   5   4 3083.51 288.318  12
 -10   5   5 3798.47 282.713   9
 -10   5   5 4352.05 301.166  12
 -10   6   1 7584.84 335.056   9
 -10   6   2 420.132 164.157   9
 -10   6   3 2392.63 222.582   9
 -10   6   4 4043.54 258.878   9
 -10   6   5 2068.63 209.863   9
  -9  -2  -2 386.821 230.623  18
  -9  -2  -1 398.216 243.814  18
  -9  -2   0 1429.93 279.026  18
  -9  -2   1 1203.73 279.000  18
  -9  -2   2 8204.31 496.598  18
  -9  -2   8 83.9484 201.685  18
  -9  -1  -4 5990.31 374.029  18
  -9  -1  -3 6908.75 433.669  18
  -9  -1  -2 4067.17 376.327  18
  -9  -1  -1 1426.57 325.550  18
  -9  -1   0 3279.96 389.562  18
  -9  -1   1 4404.01 466.907  18
  -9  -1   2 6471.95 573.718  18
  -9  -1   3 7677.30 510.865  18
  -9  -1   4 3747.36 410.190  18
  -9  -1   5 16142.8 700.989  18
  -9  -1   6 6362.69 441.191  18
  -9  -1   7 9652.67 517.239  18
  -9  -1   7 8870.01 474.886  13
  -9  -1   8 4172.55 337.481  18
  -9  -1   8 3957.81 328.186  13
  -9  -1   9 2643.81 282.826  18
  -9  -1   9 2481.38 258.720  13
  -9  -1  10 654.798 198.541  18
  -9  -1  10 866.470 192.975  13
  -9   0  -6 2833.58 300.370  15
  -9   0  -5 2257.88 326.923  15
  -9   0  -5 2555.74 290.851  18
  -9   0  -5 2877.73 296.324  12
  -9   0  -4 8096.70 481.731  18
  -9   0  -4 7859.88 464.745  12
  -9   0  -3 4030.20 388.172  18
  -9   0  -3 3953.28 375.460  12
  -9   0  -2 10423.5 580.325  18
  -9   0  -2 10713.0 567.605  12
  -9   0  -1 3837.65 419.237  18
  -9   0  -1 3724.34 382.135  12
  -9   0   0 3652.55 408.370  18
  -9   0   0 2912.23 446.796  12
  -9   0   1 5328.89 462.792  18
  -9   0   1 4338.18 392.509  12
  -9   0   2 8056.19 723.143  18
  -9   0   2 12512.6 679.547  12
  -9   0   3 4635.70 448.101   9
  -9   0   3 5434.40 454.186  18
  -9   0   3 5653.43 443.525  12
  -9   0   4 3241.23 393.408   9
  -9   0   4 5258.33 453.118  18
  -9   0   4 5114.35 425.269  12
  -9   0   4 3461.32 354.795  13
  -9   0   5 14421.2 657.985   9
  -9   0   5 15386.9 699.475  18
  -9   0   5 15783.4 664.761  12
  -9   0   5 15293.2 651.959  13
  -9   0   6 8198.78 485.368   9
  -9   0   6 9995.05 550.706  18
  -9   0   6 10099.3 522.035  12
  -9   0   6 9495.95 515.572  13
  -9   0   7 6699.28 416.494   9
  -9   0   7 7454.48 484.190  18
  -9   0   7 7496.84 436.683  12
  -9   0   7 6707.04 440.972  13
  -9   0   8 1840.56 253.633   9
  -9   0   8 1768.45 284.240  18
  -9   0   8 1704.87 273.517  13
  -9   0   8 1898.32 269.885  12
  -9   0   9 1957.54 269.449  18
  -9   0   9 1679.55 258.960  13
  -9   0   9 1805.15 237.687  12
  -9   0  10 917.376 217.184  18
  -9   0  10 1052.49 215.095  13
  -9   0  10 988.987 185.537  12
  -9   0  11 741.908 187.881  18
  -9   0  11 602.678 179.424  13
  -9   1  -8 2269.98 260.399  15
  -9   1  -7 170.124 222.181  15
  -9   1  -7-110.399 210.731  12
  -9   1  -6 1572.20 314.398  15
  -9   1  -6 1393.08 285.880  12
  -9   1  -5 3386.60 399.805  15
  -9   1  -5 3744.97 389.378  12
  -9   1  -4 4482.98 409.055  18
  -9   1  -4 5145.44 438.952  12
  -9   1  -3 11857.7 627.129  18
  -9   1  -3 14648.6 684.172  12
  -9   1  -2 3888.27 372.035   9
  -9   1  -2 4197.59 417.862  18
  -9   1  -1 12262.0 619.231   9
  -9   1  -1 13641.6 689.326  18
  -9   1  -1 14593.6 700.383  12
  -9   1   0 2777.81 368.160   9
  -9   1   0 3748.82 411.231  18
  -9   1   0 3837.93 411.346  12
  -9   1   1 3300.97 414.357   9
  -9   1   1 7435.82 631.595  18
  -9   1   2 3492.30 422.325  18
  -9   1   2 4113.11 474.550  12
  -9   1   3 6360.11 524.121  18
  -9   1   3 5164.01 506.150  12
  -9   1   4 2867.43 377.087   9
  -9   1   4 4932.93 483.143  18
  -9   1   4 5490.44 473.801  12
  -9   1   4 2975.96 334.518  13
  -9   1   5 19896.9 805.855   9
  -9   1   5 21877.4 841.386  18
  -9   1   5 22657.3 857.926  12
  -9   1   5 20461.5 782.247  13
  -9   1   6 4858.48 415.161   9
  -9   1   6 5145.64 424.442  18
  -9   1   6 5508.81 439.794  12
  -9   1   6 5130.65 410.818  13
  -9   1   7 7955.16 472.390   9
  -9   1   7 7819.39 487.823  18
  -9   1   7 7986.68 474.244  13
  -9   1   7 8422.89 509.095  12
  -9   1   8 9884.60 479.203   9
  -9   1   8 9482.17 511.470  18
  -9   1   8 10371.0 529.956  12
  -9   1   8 8769.73 496.945  13
  -9   1   9 1583.10 227.833   9
  -9   1   9 1100.74 242.685  18
  -9   1   9 1275.60 256.100  12
  -9   1   9 1212.58 252.058  13
  -9   1  10 1051.60 219.875  18
  -9   1  10 1102.98 223.652  12
  -9   1  10 988.738 224.282  13
  -9   1  11 706.389 180.999  18
  -9   1  11 626.747 190.692  13
  -9   1  11 736.674 184.932  12
  -9   1  12 5307.26 296.562  13
  -9   2  -9 914.068 220.094  15
  -9   2  -8 6656.10 396.450  15
  -9   2  -8 6850.67 409.821  12
  -9   2  -7 4211.68 379.720  15
  -9   2  -7 3358.35 367.324  12
  -9   2  -6 581.845 294.403  15
  -9   2  -6 451.448 268.819  12
  -9   2  -5 3548.51 427.800  15
  -9   2  -5 3753.79 413.152  12
  -9   2  -4 1216.74 374.627  15
  -9   2  -4 1824.90 352.074  12
  -9   2  -3 14318.9 594.978   9
  -9   2  -3 16399.7 758.114  12
  -9   2  -2 5843.53 430.330   9
  -9   2  -2 6384.98 507.361  12
  -9   2  -1 12854.3 613.796   9
  -9   2  -1 13045.4 687.002  12
  -9   2   0 13873.0 665.632   9
  -9   2   0 15683.6 739.333  12
  -9   2   1 1158.50 327.963   9
  -9   2   1 6302.31 526.943  12
  -9   2   2 829.032 313.672   9
  -9   2   2 4918.09 497.978  12
  -9   2   3 3269.96 516.759  12
  -9   2   4 4217.67 433.731   9
  -9   2   4 6660.57 514.744  12
  -9   2   5 5750.06 457.536   9
  -9   2   5 5843.28 426.934  13
  -9   2   6 7117.61 476.022   9
  -9   2   6 7978.89 492.799  18
  -9   2   6 7868.96 536.981  12
  -9   2   6 7547.43 468.322  13
  -9   2   7 4210.03 372.533   9
  -9   2   7 4418.04 375.378  18
  -9   2   7 4658.29 423.952  12
  -9   2   7 4510.47 369.047  13
  -9   2   8 10768.1 527.311  18
  -9   2   8 10607.0 531.457  13
  -9   2   8 11451.3 588.980  12
  -9   2   9 6887.95 415.141  18
  -9   2   9 7430.76 441.282  13
  -9   2  10 35.0563 183.064  13
  -9   2  10 35.3881 203.475  12
  -9   2  11 588.307 199.010  12
  -9   2  11 561.022 183.415  13
  -9   2  12 4862.99 283.147  13
  -9   2  12 5904.41 307.575  12
  -9   3  -9 1906.24 244.544  15
  -9   3  -9 2137.50 264.283  12
  -9   3  -8 10294.9 495.378  15
  -9   3  -8 9429.01 499.207  12
  -9   3  -7 7409.23 471.475  15
  -9   3  -7 5731.21 443.937  12
  -9   3  -6 21.9159 282.672  15
  -9   3  -6 111.445 289.875  12
  -9   3  -5 315.025 305.803  15
  -9   3  -5 136.865 304.248  12
  -9   3  -4 2179.69 380.735  15
  -9   3  -4 2771.29 407.124  12
  -9   3  -3 5419.46 384.309   9
  -9   3  -3 6023.02 507.516  12
  -9   3  -2 14791.8 634.335   9
  -9   3  -2 15942.4 756.209  12
  -9   3  -1 12063.6 591.849   9
  -9   3  -1 12772.7 691.650  12
  -9   3   0 13387.1 638.063   9
  -9   3   0 13635.9 698.861  12
  -9   3   1 11389.6 621.235   9
  -9   3   1 16719.6 772.044  12
  -9   3   2 383.005 294.038   9
  -9   3   2 2514.78 377.365  12
  -9   3   3 785.953 305.548   9
  -9   3   3 3207.96 469.347  12
  -9   3   4 3566.51 534.712  12
  -9   3   5 9139.76 546.238   9
  -9   3   5 10739.5 612.934  12
  -9   3   6 598.153 252.977   9
  -9   3   6 823.417 304.990  12
  -9   3   7 9164.78 493.382   9
  -9   3   7 8544.63 537.159  12
  -9   3   7 8025.49 459.013  13
  -9   3   8 16932.5 712.186  12
  -9   3   8 16432.2 643.916  13
  -9   3   9 5149.14 396.756  12
  -9   3   9 5278.13 360.998  13
  -9   3  10 3144.73 306.565  12
  -9   3  10 3384.32 284.939  13
  -9   3  11 487.231 165.355  13
  -9   3  11 600.181 185.213  12
  -9   4  -9 3413.94 281.782  15
  -9   4  -9 3586.99 300.422  12
  -9   4  -8 11729.9 517.657  15
  -9   4  -8 10930.8 526.014  12
  -9   4  -7 7303.49 457.097  15
  -9   4  -7 5348.44 431.301  12
  -9   4  -6 1804.13 328.889  15
  -9   4  -6 1823.88 330.726  12
  -9   4  -5 301.327 281.250  12
  -9   4  -4 1240.53 342.474  12
  -9   4  -3 7290.67 550.231  12
  -9   4  -2 7521.81 544.556  12
  -9   4  -2 6182.31 405.503   9
  -9   4  -1 15670.5 739.460  12
  -9   4  -1 13837.3 621.160   9
  -9   4   0 15853.2 749.515  12
  -9   4   0 14836.3 649.204   9
  -9   4   1 11226.8 628.710  12
  -9   4   1 10645.7 564.916   9
  -9   4   2 7893.44 530.243  12
  -9   4   2 5483.72 449.451   9
  -9   4   3 3053.50 412.435  12
  -9   4   3 54.4158 253.018   9
  -9   4   4 355.947 336.546  12
  -9   4   4 42.5200 245.808   9
  -9   4   5 787.111 341.299  12
  -9   4   6 8158.01 518.396  12
  -9   4   6 6752.05 450.658   9
  -9   4   7 3833.86 378.277  12
  -9   4   7 4008.20 351.883   9
  -9   4   8 10792.1 557.664  12
  -9   4   8 15157.5 575.100   9
  -9   4   9 2685.78 259.994  13
  -9   4   9 3068.95 297.762  12
  -9   4  10 2132.82 216.051  13
  -9   4  10 2435.46 263.885  12
  -9   4  11 5453.26 300.018  12
  -9   5  -8 8930.98 445.757  12
  -9   5  -7 7290.82 453.071  12
  -9   5  -6 3681.18 372.653  12
  -9   5  -5 656.305 278.443  12
  -9   5  -4 133.151 288.702  12
  -9   5  -3 2891.09 482.102  12
  -9   5  -2 9893.08 588.175  12
  -9   5  -1 6457.17 496.892  12
  -9   5  -1 4439.04 353.731   9
  -9   5   0 13821.0 666.017  12
  -9   5   0 13081.2 584.481   9
  -9   5   1 17845.0 760.546  12
  -9   5   1 15804.0 666.972   9
  -9   5   2 4071.93 410.322  12
  -9   5   2 3361.65 350.167   9
  -9   5   3 10291.5 632.927  12
  -9   5   3 7354.36 480.306   9
  -9   5   4 239.310 267.234  12
  -9   5   4 7.09941 238.409   9
  -9   5   5 581.222 257.081  12
  -9   5   5 327.505 234.145   9
  -9   5   6 1685.24 295.473  12
  -9   5   7 6228.91 415.958  12
  -9   5   7 8860.16 450.976   9
  -9   5   8 5758.94 371.417  12
  -9   5   8 9737.87 433.931   9
  -9   5   9 3855.70 288.392  12
  -9   5   9 5178.74 296.496   9
  -9   6   0 21227.3 705.158   9
  -9   6   1 15503.4 609.411   9
  -9   6   2 11195.7 525.430   9
  -9   6   3 2285.23 286.307   9
  -9   6   4 1590.06 267.865   9
  -9   6   5-2.92480 191.642   9
  -9   6   6-2.69390 197.297   9
  -9   6   7 4178.58 304.747   9
  -9   6   8 8164.19 365.410   9
  -9   6   9 2565.59 195.986   9
  -9   7   1 9838.98 434.616   9
  -9   7   2 5301.64 336.667   9
  -9   7   3 5131.83 329.610   9
  -9   7   4 2633.22 259.771   9
  -9   7   5 285.732 172.430   9
  -9   7   6 302.318 157.179   9
  -9   8   3 2352.68 195.408   9
  -8  -4   0 3335.75 298.487  18
  -8  -4   1 1984.03 269.385  10
  -8  -4   1 1834.35 265.498  18
  -8  -4   2 4565.36 340.754  10
  -8  -4   2 4633.92 355.136  18
  -8  -4   3-31.3966 217.618  10
  -8  -4   3-17.1585 222.910  18
  -8  -4   4 99.3329 213.398  10
  -8  -4   4 73.0883 216.559  18
  -8  -4   5 1093.63 232.411  10
  -8  -4   5 1191.63 243.599  18
  -8  -4   6 4520.64 322.441  18
  -8  -3  -4 256.442 193.039  10
  -8  -3  -4 512.681 221.134  18
  -8  -3  -3 243.426 219.659  10
  -8  -3  -3 135.142 231.246  18
  -8  -3  -2 4260.05 363.691  10
  -8  -3  -2 4415.26 396.189  18
  -8  -3  -1 4731.56 391.369  10
  -8  -3  -1 5333.44 424.026  18
  -8  -3   0 7533.45 474.679  10
  -8  -3   0 8663.45 533.212  18
  -8  -3   1 8113.94 507.261  10
  -8  -3   1 9146.48 549.787  18
  -8  -3   2 4567.65 412.322  10
  -8  -3   2 4689.71 439.312  18
  -8  -3   3 179.480 281.685  10
  -8  -3   3 204.638 267.680  18
  -8  -3   4 2888.27 354.335  10
  -8  -3   4 2469.36 364.806  18
  -8  -3   5 3791.89 369.080  10
  -8  -3   5 4136.51 412.429  18
  -8  -3   6 2333.62 335.705  18
  -8  -3   7 4307.43 385.167  18
  -8  -3   8 2080.78 294.333  18
  -8  -3   9 14310.0 579.738  18
  -8  -3  10 5877.74 351.451  18
  -8  -2  -7 4323.49 314.252  18
  -8  -2  -6 1976.11 243.082  10
  -8  -2  -6 1830.82 269.199  18
  -8  -2  -5 4401.22 350.630  10
  -8  -2  -5 3758.21 365.622  18
  -8  -2  -4 274.407 260.698  10
  -8  -2  -4 213.984 282.653  18
  -8  -2  -3 117.633 270.057  10
  -8  -2  -3 63.6350 300.789  18
  -8  -2  -2 4375.91 428.052  10
  -8  -2  -2 4379.47 449.288  18
  -8  -2  -1 10151.8 587.467  10
  -8  -2  -1 9961.34 624.803  18
  -8  -2   0 8320.16 551.876  10
  -8  -2   1 11084.9 620.357  10
  -8  -2   2 20566.7 830.724  10
  -8  -2   5 7312.59 516.487  13
  -8  -2   6 8346.04 546.099  13
  -8  -2   6 7823.63 540.401  18
  -8  -2   7 680.457 285.968  13
  -8  -2   7 593.845 283.937  18
  -8  -2   8 7424.28 509.085  18
  -8  -2   9 15993.0 676.547  13
  -8  -2   9 17502.8 711.829  18
  -8  -2  10 4919.72 375.622  13
  -8  -2  10 5567.28 395.064  18
  -8  -2  11 11117.7 485.994  13
  -8  -2  11 9752.98 477.451  18
  -8  -2  12 884.405 190.233  13
  -8  -2  12 733.981 189.443  18
  -8  -1  -8 5248.52 337.396  18
  -8  -1  -8 4802.41 330.043  15
  -8  -1  -7 5733.91 401.100  18
  -8  -1  -7 6556.07 378.187  10
  -8  -1  -7 5163.72 404.975  15
  -8  -1  -6 8264.04 456.276  10
  -8  -1  -6 6167.69 453.175  18
  -8  -1  -5 12468.0 585.507  10
  -8  -1  -5 9820.96 597.764  18
  -8  -1  -4 517.342 328.589  18
  -8  -1  -4 699.375 297.827  10
  -8  -1  -4 574.743 288.994  12
  -8  -1  -3 336.183 327.251  18
  -8  -1  -3 524.048 315.831  10
  -8  -1  -3 378.743 292.419  12
  -8  -1  -2 164.354 316.060  18
  -8  -1  -2 137.347 282.131  12
  -8  -1  -1 1359.16 361.169  18
  -8  -1  -1 1174.73 303.174  12
  -8  -1   0 15872.3 786.791   9
  -8  -1   0 17738.7 841.987  18
  -8  -1   0 18085.0 775.804  12
  -8  -1   1 10717.2 674.064  18
  -8  -1   1 11427.5 623.884  12
  -8  -1   2 13919.8 747.396   9
  -8  -1   2 14669.6 769.422  18
  -8  -1   2 15059.1 712.495  13
  -8  -1   2 15437.1 710.979  12
  -8  -1   3 14914.1 759.363   9
  -8  -1   3 15051.1 777.461  18
  -8  -1   3 14142.1 709.813  13
  -8  -1   3 16008.1 719.276  12
  -8  -1   4 915.700 337.018   9
  -8  -1   4 1172.20 362.974  18
  -8  -1   4 1412.59 307.966  12
  -8  -1   4 1176.50 318.077  13
  -8  -1   5 344.757 285.226   9
  -8  -1   5 388.188 325.930  18
  -8  -1   5 282.851 251.759  12
  -8  -1   5 267.772 299.674  13
  -8  -1   6 1724.33 327.055   9
  -8  -1   6 1785.33 362.120  18
  -8  -1   6 1705.21 355.638  13
  -8  -1   6 1849.55 320.793  12
  -8  -1   7 148.696 242.781   9
  -8  -1   7 225.772 307.425  18
  -8  -1   7 148.057 278.314  13
  -8  -1   8 1734.37 294.624   9
  -8  -1   8 2095.75 350.547  18
  -8  -1   8 1837.36 337.756  13
  -8  -1   9 9497.23 561.891  18
  -8  -1  10 10583.8 561.057  18
  -8  -1  11 8029.38 477.388  18
  -8  -1  11 10072.8 508.698  13
  -8  -1  12 6316.03 383.795  13
  -8  -1  13 348.054 172.318  13
  -8   0  -9 762.593 198.811  18
  -8   0  -9 909.784 237.631  15
  -8   0  -8 4941.20 412.852  15
  -8   0  -8 5095.32 385.370  18
  -8   0  -8 6113.35 416.427  12
  -8   0  -7 12502.5 620.108  18
  -8   0  -7 13805.9 640.505  12
  -8   0  -6 8917.05 561.674  18
  -8   0  -6 8785.32 555.073  12
  -8   0  -5 9209.71 599.618  18
  -8   0  -5 9451.20 605.520  12
  -8   0  -4 862.555 330.909  18
  -8   0  -4 785.763 328.689  12
  -8   0  -3 184.666 305.415  18
  -8   0  -3 119.165 301.675  12
  -8   0  -2 4606.60 447.502   9
  -8   0  -2 5007.96 492.976  18
  -8   0  -2 5519.28 487.314  12
  -8   0  -1 7733.09 542.613   9
  -8   0  -1 7643.15 588.913  18
  -8   0  -1 8465.25 576.763  12
  -8   0   0 14133.1 716.840   9
  -8   0   0 13134.5 733.589  18
  -8   0   0 14472.5 720.632  12
  -8   0   1 22710.8 946.154   9
  -8   0   1 22660.7 944.451  18
  -8   0   1 22966.5 861.593  13
  -8   0   1 23634.2 926.870  12
  -8   0   2 11628.9 677.535  18
  -8   0   2 12288.5 665.539  12
  -8   0   2 11191.8 615.432  13
  -8   0   3 18808.2 863.750   9
  -8   0   3 18094.3 844.599  18
  -8   0   3 17302.8 783.480  13
  -8   0   3 19287.7 830.453  12
  -8   0   4 15089.3 764.057   9
  -8   0   4 15474.1 765.819  18
  -8   0   4 16020.1 753.588  12
  -8   0   4 14222.6 715.673  13
  -8   0   5 476.074 298.206   9
  -8   0   5 760.671 313.536  18
  -8   0   5 615.871 289.278  12
  -8   0   5 669.697 288.695  13
  -8   0   6 158.607 278.457   9
  -8   0   6 176.930 292.785  18
  -8   0   6 18.7436 254.092  13
  -8   0   6 221.549 273.042  12
  -8   0   7 731.181 283.611   9
  -8   0   7 840.652 306.391  18
  -8   0   7 881.306 308.837  13
  -8   0   7 953.605 305.430  12
  -8   0   8 5952.77 438.037   9
  -8   0   8 6020.20 487.727  18
  -8   0   8 5688.28 482.945  13
  -8   0   8 5770.60 464.617  12
  -8   0   9 825.823 298.284  18
  -8   0   9 818.556 263.948  12
  -8   0   9 626.171 278.713  13
  -8   0  10 33920.5 1067.40  18
  -8   0  10 33121.9 1020.28  12
  -8   0  10 31053.6 1050.51  13
  -8   0  11 7795.70 471.663  18
  -8   0  11 7868.15 448.874  12
  -8   0  12 5917.59 390.225  18
  -8   0  12 6096.48 404.318  13
  -8   0  12 6200.34 368.990  12
  -8   0  13 5503.54 344.027  18
  -8   0  13 5540.06 318.173  12
  -8   0  13 5918.89 353.234  13
  -8   0  14 154.291 157.681  18
  -8   0  14 123.941 141.214  13
  -8   1 -11 107.989 152.373  15
  -8   1 -10-50.3825 208.872  15
  -8   1  -9 725.394 277.318  15
  -8   1  -9 1017.23 280.728  12
  -8   1  -8 3324.00 396.199  12
  -8   1  -7 14318.7 738.930  15
  -8   1  -7 14340.6 665.296  18
  -8   1  -7 12318.7 670.221  12
  -8   1  -6 13185.3 684.947  18
  -8   1  -6 14494.6 732.807  12
  -8   1  -5 8445.25 595.135  18
  -8   1  -5 9609.04 630.998  12
  -8   1  -4 9499.39 538.338   9
  -8   1  -4 9529.73 636.205  18
  -8   1  -4 11004.6 661.137  12
  -8   1  -3 3115.68 370.969   9
  -8   1  -3 3105.92 437.010  18
  -8   1  -3 3272.32 432.800  12
  -8   1  -2 806.611 301.786   9
  -8   1  -2 828.540 341.874  18
  -8   1  -2 1120.85 341.802  12
  -8   1  -1 95.0424 261.461   9
  -8   1  -1 68.8182 301.229  18
  -8   1  -1-24.6146 279.232  12
  -8   1   0 14257.3 715.207   9
  -8   1   0 14178.2 725.398  18
  -8   1   0 13806.6 730.836  12
  -8   1   1 1471.14 359.296   9
  -8   1   1 1388.77 347.895  18
  -8   1   1 1480.25 361.231  12
  -8   1   2 12710.0 693.803  18
  -8   1   2 11727.0 612.643  13
  -8   1   2 12977.3 700.510  12
  -8   1   3 32619.1 1141.47   9
  -8   1   3 34855.3 1171.42  18
  -8   1   3 32193.4 1073.81  13
  -8   1   3 35762.8 1182.90  12
  -8   1   4 12780.7 694.432   9
  -8   1   4 11885.4 663.760  18
  -8   1   4 11908.7 646.907  13
  -8   1   4 13165.4 706.327  12
  -8   1   5 20432.4 867.331   9
  -8   1   5 20764.9 869.412  18
  -8   1   5 19951.1 849.243  13
  -8   1   5 21296.2 888.744  12
  -8   1   6 683.598 298.604   9
  -8   1   6 902.368 281.547  18
  -8   1   6 884.448 299.896  13
  -8   1   6 1001.47 328.357  12
  -8   1   7 1022.65 290.740   9
  -8   1   7 1093.68 319.268  18
  -8   1   7 1129.69 315.806  12
  -8   1   7 1011.95 320.034  13
  -8   1   8 85.7582 245.214   9
  -8   1   8 348.542 272.344  18
  -8   1   8 179.656 282.109  13
  -8   1   8 248.853 289.886  12
  -8   1   9 9873.85 518.558   9
  -8   1   9 8342.40 542.300  18
  -8   1   9 8070.95 550.478  13
  -8   1   9 8870.70 555.396  12
  -8   1  10 6456.78 456.191  18
  -8   1  10 6357.88 464.220  12
  -8   1  10 5913.48 465.065  13
  -8   1  11 6124.66 422.497  18
  -8   1  11 6470.28 455.454  13
  -8   1  11 5779.54 420.260  12
  -8   1  12 8483.36 452.617  18
  -8   1  12 8386.47 456.121  12
  -8   1  13 2845.56 267.831  18
  -8   1  13 3260.97 276.421  12
  -8   1  14 5091.72 291.823  18
  -8   1  14 5249.85 302.454  13
  -8   1  14 5548.39 297.792  12
  -8   2 -11 640.026 207.051  15
  -8   2  -9 890.328 310.684  15
  -8   2  -8 2290.17 402.071  15
  -8   2  -7 9501.67 649.659  15
  -8   2  -6 12507.1 762.641  15
  -8   2  -4 1430.07 276.805   9
  -8   2  -3 13730.5 639.580   9
  -8   2  -3 13163.9 722.297  12
  -8   2  -2 228.589 256.463   9
  -8   2  -2 225.860 312.014  12
  -8   2  -1 45.6283 264.471   9
  -8   2  -1 105.110 304.495  12
  -8   2   0 390.629 278.261   9
  -8   2   0 275.004 311.950  12
  -8   2   1 13182.8 684.942   9
  -8   2   1 12702.8 694.224  12
  -8   2   2 9034.85 584.167   9
  -8   2   2 8397.40 600.577  12
  -8   2   3 20165.3 847.734  18
  -8   2   3 21375.3 908.740  12
  -8   2   4 21476.9 894.232   9
  -8   2   4 21312.4 864.774  18
  -8   2   4 20392.8 826.362  13
  -8   2   4 22045.3 912.217  12
  -8   2   5 19671.3 836.003   9
  -8   2   5 19824.3 830.009  18
  -8   2   5 18847.6 800.352  13
  -8   2   5 19897.5 871.012  12
  -8   2   6 1427.22 327.032   9
  -8   2   6 1428.90 321.209  18
  -8   2   6 1788.04 378.885  12
  -8   2   6 1609.69 320.492  13
  -8   2   7 16.9711 251.006   9
  -8   2   7 202.328 251.169  18
  -8   2   7 130.326 245.700  13
  -8   2   7 78.7561 292.556  12
  -8   2   8 160.628 232.697   9
  -8   2   8 222.264 256.787  18
  -8   2   8 315.586 259.280  13
  -8   2   8 157.887 293.637  12
  -8   2   9 1949.44 302.817   9
  -8   2   9 1694.49 306.572  18
  -8   2   9 1497.05 306.871  13
  -8   2   9 1844.85 334.051  12
  -8   2  10 9942.45 547.188  18
  -8   2  10 10726.4 602.428  12
  -8   2  10 11081.8 591.823  13
  -8   2  11 4696.02 370.244  18
  -8   2  11 5692.25 424.705  13
  -8   2  11 4570.48 395.521  12
  -8   2  12 15673.5 595.147  18
  -8   2  12 15747.7 631.050  13
  -8   2  12 15087.5 628.154  12
  -8   2  13 1688.07 218.047  18
  -8   2  13 1671.63 242.804  12
  -8   2  13 1738.70 237.702  13
  -8   2  14 6832.74 339.380  12
  -8   3 -11 4837.85 356.274  15
  -8   3 -10 3264.40 355.259  12
  -8   3 -10 2936.59 360.183  15
  -8   3  -9 596.946 291.132  12
  -8   3  -9 574.252 313.762  15
  -8   3  -8 536.959 322.167  12
  -8   3  -8 584.390 348.787  15
  -8   3  -7 9136.62 607.330  12
  -8   3  -7 10067.2 670.726  15
  -8   3  -6 12108.8 694.255  12
  -8   3  -6 10510.5 721.567  15
  -8   3  -5 12780.2 709.744  12
  -8   3  -5 12089.1 768.402  15
  -8   3  -4 21946.6 920.806  12
  -8   3  -4 18915.0 952.465  15
  -8   3  -3 6712.59 543.619  12
  -8   3  -3 6358.02 445.149   9
  -8   3  -2 8501.44 595.989  12
  -8   3  -2 8058.70 498.499   9
  -8   3  -1 9191.23 604.392  12
  -8   3  -1 8609.40 532.828   9
  -8   3   0 499.927 318.668  12
  -8   3   0 634.379 295.239   9
  -8   3   1 1427.35 360.807  12
  -8   3   1 1795.46 343.987   9
  -8   3   2 19571.2 856.409  12
  -8   3   2 18935.7 819.511   9
  -8   3   3 18422.9 844.208  12
  -8   3   3 18964.7 820.939   9
  -8   3   4 17721.5 828.864  12
  -8   3   5 34434.8 1089.83  13
  -8   3   5 36077.7 1204.82  12
  -8   3   5 33589.4 1135.40   9
  -8   3   6 1241.77 294.416  13
  -8   3   6 1249.69 341.774  12
  -8   3   6 1152.76 301.119   9
  -8   3   7 8577.24 540.881  13
  -8   3   7 9230.80 599.964  12
  -8   3   7 8425.01 536.077   9
  -8   3   8 51.6164 266.611  12
  -8   3   8 87.7939 250.385  13
  -8   3   8 166.907 248.145   9
  -8   3   9 457.105 241.190  13
  -8   3   9 451.325 268.912  12
  -8   3   9 572.942 235.003   9
  -8   3  10 4150.37 402.958  12
  -8   3  10 5686.31 425.228  13
  -8   3  11 2630.36 316.687  12
  -8   3  11 2932.72 309.015  13
  -8   3  12 8249.69 454.385  12
  -8   3  12 7846.43 429.876  13
  -8   3  13 5580.65 331.298  13
  -8   3  13 5340.48 331.134  12
  -8   3  14 11741.5 419.755  12
  -8   3  14 11471.3 413.733  13
  -8   4 -12 18042.7 583.648  15
  -8   4 -11 9573.76 482.186  15
  -8   4 -10 3140.61 353.643  12
  -8   4 -10 2963.90 352.263  15
  -8   4  -9 52.9344 271.986  12
  -8   4  -9-7.97442 300.475  15
  -8   4  -8 75.9967 289.756  12
  -8   4  -8 218.745 315.667  15
  -8   4  -7 884.598 339.520  12
  -8   4  -7 902.698 376.041  15
  -8   4  -6 9132.24 609.561  12
  -8   4  -6 9348.66 645.547  15
  -8   4  -5 15207.2 762.875  12
  -8   4  -5 14032.0 788.353  15
  -8   4  -4 18876.6 838.112  12
  -8   4  -4 14674.0 810.707  15
  -8   4  -3 11356.7 657.712  12
  -8   4  -2 1172.48 329.028  12
  -8   4  -2 1064.40 264.079   9
  -8   4  -1 34262.7 1150.51  12
  -8   4  -1 32969.4 1048.68   9
  -8   4   0 62.4264 292.139  12
  -8   4   0 151.486 251.097   9
  -8   4   1 14832.2 737.064  12
  -8   4   1 14967.8 701.786   9
  -8   4   2 565.533 298.926  12
  -8   4   2 610.860 289.902   9
  -8   4   3 12284.1 674.218  12
  -8   4   3 12468.3 648.790   9
  -8   4   4 8837.25 576.410  12
  -8   4   4 8140.14 540.987   9
  -8   4   5 8904.17 586.832  12
  -8   4   6 35749.9 1142.86  12
  -8   4   6 29038.6 1030.86   9
  -8   4   7 2513.44 378.126  12
  -8   4   7 2263.97 325.262  13
  -8   4   7 2407.20 347.513   9
  -8   4   8 1899.09 337.987  12
  -8   4   8 1473.89 286.318  13
  -8   4   8 1847.92 306.718   9
  -8   4   9 374.089 227.193  13
  -8   4   9 483.020 258.151  12
  -8   4   9 676.749 240.761   9
  -8   4  10 3070.15 318.086  13
  -8   4  10 2473.52 326.306  12
  -8   4  11 1547.58 257.833  12
  -8   4  11 1411.62 240.887  13
  -8   4  11 1833.16 216.114   9
  -8   4  12 6967.95 376.614  12
  -8   4  12 6742.47 364.978  13
  -8   4  13 8037.19 352.067  13
  -8   4  13 8825.83 366.695  12
  -8   5 -12 10836.9 425.414  15
  -8   5 -11 8646.29 440.116  15
  -8   5 -10 3942.59 348.252  12
  -8   5 -10 3902.30 358.226  15
  -8   5  -9 1994.92 312.072  12
  -8   5  -9 2493.73 358.581  15
  -8   5  -8 7149.54 508.310  12
  -8   5  -8 9195.60 569.833  15
  -8   5  -7 4199.57 437.793  12
  -8   5  -7 5031.32 484.111  15
  -8   5  -6 4137.28 459.777  12
  -8   5  -6 3680.86 441.233  15
  -8   5  -5 19117.2 841.122  12
  -8   5  -4 18162.6 813.591  12
  -8   5  -3 6990.74 524.086  12
  -8   5  -2 22576.4 902.660  12
  -8   5  -1 35256.3 1151.34  12
  -8   5  -1 32977.1 1020.52   9
  -8   5   0 2155.68 353.143  12
  -8   5   0 1864.68 309.713   9
  -8   5   1 2315.35 358.982  12
  -8   5   1 2317.29 340.114   9
  -8   5   2 1407.90 324.740  12
  -8   5   2 1115.01 304.471   9
  -8   5   3 1953.39 353.464  12
  -8   5   3 1918.05 328.110   9
  -8   5   4 12477.6 647.900  12
  -8   5   4 10923.1 600.446   9
  -8   5   5 16174.3 727.151  12
  -8   5   5 12179.6 637.894   9
  -8   5   6 18161.4 775.159  12
  -8   5   7 10015.3 553.953  12
  -8   5   7 10372.3 551.797   9
  -8   5   8 4395.83 383.734  12
  -8   5   8 6995.28 436.566   9
  -8   5   9 365.395 221.996  12
  -8   5   9 271.548 192.913  13
  -8   5   9 589.497 227.581   9
  -8   5  10 31.3699 175.270  12
  -8   5  10 138.118 169.692  13
  -8   5  10 72.5700 173.175   9
  -8   5  11 6942.69 360.764  12
  -8   5  11 7805.37 337.591   9
  -8   5  12 4185.13 250.407  13
  -8   6 -11 6752.80 347.632  15
  -8   6 -10 10051.4 472.844  15
  -8   6  -9 8315.78 468.233  15
  -8   6  -1 13236.5 587.416   9
  -8   6   0 2337.77 314.431   9
  -8   6   1 479.537 247.978   9
  -8   6   2 1765.97 309.377   9
  -8   6   3 5446.09 433.288   9
  -8   6   4 5013.84 416.628   9
  -8   6   5 6786.66 460.374   9
  -8   6   7 17624.6 680.409   9
  -8   6   8 6005.70 388.942   9
  -8   6   9 2551.47 258.805   9
  -8   6  10 80.3899 150.728   9
  -8   7   0 19980.2 702.490   9
  -8   7   1 1863.78 273.984   9
  -8   7   2 67.0269 215.100   9
  -8   7   3 1388.11 369.769  14
  -8   7   3 1149.03 266.389   9
  -8   7   4 5037.36 472.090  14
  -8   7   4 3556.28 344.358   9
  -8   7   5 2668.61 311.108   9
  -8   7   6 4803.28 355.657   9
  -8   7   8 4350.23 295.064   9
  -8   7   9 3464.44 238.591   9
  -8   8   1 1284.90 222.402   9
  -8   8   2 1784.37 240.129   9
  -8   8   3 425.132 288.180  14
  -8   8   3 204.368 175.466   9
  -8   8   4 586.921 191.334   9
  -8   8   5 636.449 185.559   9
  -8   8   6 5188.13 304.980   9
  -8   8   7 10119.8 385.033   9
  -7  -5  -2 1168.01 244.574  10
  -7  -5  -1-30.8852 225.540  10
  -7  -5   0 33.0177 200.182  18
  -7  -5   0-31.0668 247.926  10
  -7  -5   1 1041.80 254.712  18
  -7  -5   1 1217.35 303.750  10
  -7  -5   2 4756.91 374.057  18
  -7  -5   2 5086.30 409.390  10
  -7  -5   3 4005.05 357.028  18
  -7  -5   3 4583.54 399.082  10
  -7  -5   4 22512.3 752.387  18
  -7  -5   4 22037.4 771.279  10
  -7  -5   5 8088.34 472.479  10
  -7  -5   6 605.574 259.351  10
  -7  -5   7 1663.57 278.545  10
  -7  -5   8 427.863 218.097  10
  -7  -5   9 203.619 194.948  10
  -7  -4  -6 5388.71 324.560  10
  -7  -4  -5 2983.58 293.782  18
  -7  -4  -5 2640.95 288.147  10
  -7  -4  -4 3282.55 343.225  18
  -7  -4  -4 3370.25 342.884  10
  -7  -4  -3 17888.6 722.928  18
  -7  -4  -3 17571.1 699.779  10
  -7  -4  -2 2329.26 342.816  18
  -7  -4  -2 2439.59 361.726  10
  -7  -4  -1 475.117 310.336  18
  -7  -4  -1 566.297 317.850  10
  -7  -4   0 35.2270 297.691  18
  -7  -4   0 55.5356 321.941  10
  -7  -4   1 193.291 311.762  18
  -7  -4   1 228.083 322.982  10
  -7  -4   2 4273.01 449.576  18
  -7  -4   2 3941.86 438.477  10
  -7  -4   3 6002.73 504.628  18
  -7  -4   3 5756.79 489.613  10
  -7  -4   4 29273.4 1029.80  18
  -7  -4   4 28535.5 989.971  10
  -7  -4   5 6752.86 515.252  18
  -7  -4   5 6522.02 502.364  10
  -7  -4   6 2202.09 348.528  18
  -7  -4   6 2197.68 358.323  10
  -7  -4   7 5608.45 434.049  18
  -7  -4   7 5687.65 440.593  10
  -7  -4   8 2775.36 340.847  18
  -7  -4   8 2702.82 319.261  10
  -7  -4   9-3.27920 227.675  18
  -7  -4   9 116.066 220.848  10
  -7  -4  10 1150.91 236.989  18
  -7  -4  10 1184.66 238.681  10
  -7  -4  11 5127.38 324.946  18
  -7  -4  11 5552.85 326.895  10
  -7  -3  -8 1001.42 208.686  18
  -7  -3  -8 941.707 208.344  10
  -7  -3  -7 2149.72 283.981  18
  -7  -3  -7 2195.43 282.289  10
  -7  -3  -7 1553.17 227.708  15
  -7  -3  -6 1331.23 305.596  10
  -7  -3  -6 1329.34 290.781  18
  -7  -3  -5 5474.42 444.116  10
  -7  -3  -5 4987.46 447.042  18
  -7  -3  -4 10641.1 612.662  10
  -7  -3  -4 10926.1 638.131  18
  -7  -3  -3 17710.1 802.635  10
  -7  -3  -3 18639.3 844.260  18
  -7  -3  -2 6005.63 527.715  10
  -7  -3  -2 6050.18 542.062  18
  -7  -3  -1 1201.65 375.656  10
  -7  -3  -1 967.938 358.922  18
  -7  -3   0 4897.47 503.847  10
  -7  -3   0 5540.98 529.117  18
  -7  -3   1 289.888 347.106  10
  -7  -3   1 146.754 334.186  18
  -7  -3   2 1843.10 400.389  10
  -7  -3   2 2238.09 405.095  18
  -7  -3   3 6179.58 530.353  10
  -7  -3   3 5999.80 539.112  18
  -7  -3   4 16852.3 787.864  10
  -7  -3   4 17410.5 814.528  18
  -7  -3   5 15485.3 749.622  10
  -7  -3   5 15861.3 776.111  18
  -7  -3   6 9756.63 626.157  18
  -7  -3   6 9922.44 598.788  10
  -7  -3   6 9259.39 613.637  13
  -7  -3   7 13016.6 691.999  18
  -7  -3   7 12106.4 638.590  10
  -7  -3   7 13020.8 699.074  13
  -7  -3   8 1622.76 333.412  18
  -7  -3   8 1594.62 313.811  10
  -7  -3   8 1858.09 349.246  13
  -7  -3   9 38.1042 239.128  18
  -7  -3   9-3.65763 222.839  17
  -7  -3   9 72.1241 241.907  10
  -7  -3   9 33.4761 240.733  13
  -7  -3  10 1289.45 258.321  17
  -7  -3  10 1384.74 275.516  18
  -7  -3  10 1112.71 260.632  10
  -7  -3  10 1158.66 272.136  13
  -7  -3  11 329.461 231.432  18
  -7  -3  11 399.788 204.111  17
  -7  -3  11 240.336 215.105  13
  -7  -3  12 10503.3 474.037  17
  -7  -3  12 10967.7 507.694  18
  -7  -3  13 8731.86 395.468  17
  -7  -3  13 8874.94 414.953  18
  -7  -3  13 10053.9 404.467  13
  -7  -2 -10 2136.91 223.573  10
  -7  -2 -10 1864.38 231.402  18
  -7  -2  -9 2315.98 237.561  15
  -7  -2  -9 2581.03 274.365  10
  -7  -2  -9 2961.29 295.256  18
  -7  -2  -8 5520.18 379.805  15
  -7  -2  -8 5796.69 423.310  18
  -7  -2  -8 6621.79 420.846  10
  -7  -2  -7 122.558 256.785  18
  -7  -2  -7-23.8962 278.081  10
  -7  -2  -6 4448.24 465.372  18
  -7  -2  -6 4800.18 451.415  10
  -7  -2  -5 1115.42 370.858  18
  -7  -2  -5 1122.60 369.098  10
  -7  -2  -4 24128.6 1021.40  18
  -7  -2  -4 26208.3 1000.17  10
  -7  -2  -3 19639.4 883.522  10
  -7  -2  -2 4615.46 503.303  10
  -7  -2  -1 12789.0 729.292  10
  -7  -2   0 4496.87 503.005  10
  -7  -2   1 33.8837 316.368  10
  -7  -2   1 182.031 322.605   9
  -7  -2   2 4181.98 437.176  13
  -7  -2   2 3456.44 437.332  10
  -7  -2   2 3442.34 463.088   9
  -7  -2   3 15573.7 804.012  18
  -7  -2   3 15425.6 774.744  13
  -7  -2   3 16627.3 785.438  10
  -7  -2   3 14987.6 783.871   9
  -7  -2   4 574.162 342.916  18
  -7  -2   4 397.319 299.984  13
  -7  -2   4 760.146 347.077  10
  -7  -2   4 640.919 324.808   9
  -7  -2   5 39801.7 1299.11  18
  -7  -2   5 36997.4 1260.00  13
  -7  -2   5 38662.7 1217.47  10
  -7  -2   5 35230.8 1214.64   9
  -7  -2   6 25427.9 1005.84  18
  -7  -2   6 24584.3 885.490  17
  -7  -2   6 21727.0 949.967  13
  -7  -2   6 24236.6 921.339  10
  -7  -2   6 20335.8 885.987   9
  -7  -2   7 13817.1 661.429  17
  -7  -2   7 14297.6 757.216  18
  -7  -2   7 14336.5 692.514  10
  -7  -2   7 11973.4 640.760   9
  -7  -2   8 13037.3 708.810  18
  -7  -2   8 12434.0 630.834  17
  -7  -2   8 12554.4 707.107  13
  -7  -2   9 1439.00 343.915  18
  -7  -2   9 1280.39 285.966  17
  -7  -2   9 1176.75 315.348  13
  -7  -2  10 86.0507 221.517  17
  -7  -2  10 158.479 274.862  18
  -7  -2  10 156.035 248.354  13
  -7  -2  11 245.711 244.280  18
  -7  -2  11 141.989 216.951  17
  -7  -2  11 144.839 245.494  13
  -7  -2  12 12346.3 548.672  17
  -7  -2  12 12960.2 602.784  18
  -7  -2  13 4282.83 312.942  17
  -7  -2  13 4399.57 352.406  18
  -7  -2  13 4914.97 349.866  13
  -7  -2  14 3627.73 293.132  18
  -7  -2  14 3185.03 250.213  17
  -7  -2  14 3343.43 260.717  13
  -7  -2  15 8838.38 368.101  18
  -7  -1 -11 7144.40 356.537  18
  -7  -1 -11 7168.39 344.354  10
  -7  -1 -10 9113.34 458.593  18
  -7  -1 -10 9710.54 456.902  10
  -7  -1 -10 8542.87 423.512  15
  -7  -1  -9 7361.77 474.253  18
  -7  -1  -9 7744.92 462.325  10
  -7  -1  -9 6830.08 442.325  15
  -7  -1  -8 6378.75 503.642  18
  -7  -1  -8 7637.87 509.226  10
  -7  -1  -8 7860.18 505.834  12
  -7  -1  -7 162.378 292.462  18
  -7  -1  -7 146.369 310.051  10
  -7  -1  -7 136.625 261.349  12
  -7  -1  -6 465.618 343.120  18
  -7  -1  -6 496.208 342.786  10
  -7  -1  -6 368.501 325.351  12
  -7  -1  -5 1361.91 382.688  18
  -7  -1  -5 1721.03 397.916  10
  -7  -1  -5 1048.00 332.425  12
  -7  -1  -4 6272.54 555.336  18
  -7  -1  -4 6622.24 570.883  10
  -7  -1  -4 7526.72 549.472  12
  -7  -1  -3 22030.5 974.732  18
  -7  -1  -3 23330.2 935.545  12
  -7  -1  -3 21366.9 943.994  10
  -7  -1  -2 10578.8 676.818  18
  -7  -1  -2 11743.9 648.723  12
  -7  -1  -2 10688.7 687.091  10
  -7  -1  -2 10391.7 636.850   9
  -7  -1  -1 12387.7 730.365  18
  -7  -1  -1 13387.2 686.387  12
  -7  -1  -1 12272.8 713.975  10
  -7  -1  -1 13046.2 706.549   9
  -7  -1   0 17449.3 844.484  18
  -7  -1   0 18682.5 796.796  12
  -7  -1   0 17429.5 765.881  13
  -7  -1   0 17930.0 835.025  10
  -7  -1   0 17727.8 840.437   9
  -7  -1   1 504.933 319.555  18
  -7  -1   1 418.138 270.426  13
  -7  -1   1 469.975 288.038  12
  -7  -1   1 584.842 336.056  10
  -7  -1   2 39.5187 236.323  12
  -7  -1   2-95.8270 282.051  13
  -7  -1   2 98.0641 278.041  18
  -7  -1   2 39.9594 317.612   9
  -7  -1   3 254.197 239.193  12
  -7  -1   3 142.147 272.827  13
  -7  -1   3 175.438 298.806  18
  -7  -1   3 153.653 292.558   9
  -7  -1   4 7316.56 549.407  13
  -7  -1   4 7968.24 515.841  12
  -7  -1   4 8020.33 581.024  18
  -7  -1   4 7662.13 579.665   9
  -7  -1   5 20440.5 902.133  13
  -7  -1   5 22453.9 870.541  12
  -7  -1   5 21980.2 940.993  18
  -7  -1   5 21337.6 900.839   9
  -7  -1   6 12084.2 633.782  12
  -7  -1   6 11398.1 681.914  13
  -7  -1   6 11687.9 692.649  18
  -7  -1   6 10370.2 627.655   9
  -7  -1   7 26125.1 939.861  12
  -7  -1   7 25428.8 1012.03  13
  -7  -1   7 25109.3 993.659  18
  -7  -1   8 5876.66 457.529  12
  -7  -1   8 5473.06 429.199  17
  -7  -1   8 4872.69 479.241  18
  -7  -1   8 5035.07 423.265   9
  -7  -1   9 4171.54 386.386  17
  -7  -1   9 3784.82 446.159  13
  -7  -1   9 4378.73 411.045  12
  -7  -1  10 4210.37 376.365  17
  -7  -1  10 4301.86 394.032  12
  -7  -1  10 4434.11 447.867  13
  -7  -1  11 270.331 206.717  17
  -7  -1  11 238.823 227.881  12
  -7  -1  11 219.963 262.906  13
  -7  -1  12 5120.44 374.200  17
  -7  -1  12 6484.25 463.839  13
  -7  -1  12 5585.12 388.259  12
  -7  -1  13 3982.12 319.815  17
  -7  -1  13 3959.42 317.754  12
  -7  -1  13 4693.34 367.987  13
  -7  -1  14 5073.31 316.711  17
  -7  -1  14 4932.97 360.441  18
  -7  -1  14 5955.49 365.907  13
  -7  -1  15 14312.4 523.641  18
  -7  -1  15 14103.2 481.370  13
  -7   0 -12 8556.17 361.943  10
  -7   0 -11 3487.40 311.947  18
  -7   0 -11 3778.87 312.294  10
  -7   0 -11 3488.64 304.385  15
  -7   0 -10 30203.4 957.754  18
  -7   0 -10 33973.3 1023.82  12
  -7   0 -10 33156.9 956.699  10
  -7   0 -10 28472.3 938.429  15
  -7   0  -9 722.307 282.346  18
  -7   0  -9 1126.32 324.662  12
  -7   0  -9 1179.95 312.846  10
  -7   0  -9 870.829 331.713  15
  -7   0  -8 7878.35 575.252  18
  -7   0  -8 8683.40 588.960  12
  -7   0  -7 3769.78 463.606  18
  -7   0  -7 4569.19 476.753  10
  -7   0  -7 3484.26 449.805  12
  -7   0  -6-42.1899 322.241  18
  -7   0  -6-79.6630 309.370  10
  -7   0  -6-66.7192 305.033  12
  -7   0  -5 84.8469 328.025  18
  -7   0  -5 231.321 315.483  12
  -7   0  -5 337.194 351.199  10
  -7   0  -4 9926.42 638.976  18
  -7   0  -4 11204.6 667.855  12
  -7   0  -4 8853.98 627.106  10
  -7   0  -4 9147.40 560.318   9
  -7   0  -3 24880.2 916.332   9
  -7   0  -3 25051.8 1009.07  18
  -7   0  -3 25573.6 982.088  12
  -7   0  -2 10192.6 600.579   9
  -7   0  -2 10087.2 637.829  18
  -7   0  -2 10823.1 632.376  12
  -7   0  -1 42274.1 1306.77   9
  -7   0  -1 41137.0 1305.00  18
  -7   0  -1 41445.5 1278.47  12
  -7   0   0 18271.2 808.850   9
  -7   0   0 17279.6 795.509  18
  -7   0   0 16297.1 714.629  13
  -7   0   0 18361.3 789.612  12
  -7   0   1 12537.6 688.258   9
  -7   0   1 12554.2 675.032  18
  -7   0   1 12987.1 663.122  12
  -7   0   1 11084.3 607.553  13
  -7   0   2 81.2768 270.270  18
  -7   0   2 223.529 264.483  12
  -7   0   2 29.7406 244.630  13
  -7   0   3 963.052 345.533   9
  -7   0   3 953.692 298.471  18
  -7   0   3 829.905 292.907  13
  -7   0   3 788.686 300.231  12
  -7   0   4 4094.07 450.850   9
  -7   0   4 3915.20 408.720  18
  -7   0   4 3951.70 420.032  12
  -7   0   4 3760.11 409.214  13
  -7   0   5 35594.0 1175.72   9
  -7   0   5 35163.1 1185.53  18
  -7   0   5 33773.5 1182.52  13
  -7   0   5 35807.2 1167.62  12
  -7   0   6 8394.24 565.626   9
  -7   0   6 9694.88 607.604  18
  -7   0   6 9123.80 576.224  12
  -7   0   6 8426.24 586.751  13
  -7   0   7 16206.6 741.898   9
  -7   0   7 18468.7 841.236  18
  -7   0   7 18523.3 814.577  12
  -7   0   7 18458.4 852.861  13
  -7   0   8 20257.9 820.580   9
  -7   0   8 22440.7 894.938  12
  -7   0   8 20687.4 905.191  13
  -7   0   8 21029.0 899.832  18
  -7   0   9 7250.10 555.573  13
  -7   0   9 8618.30 568.456  12
  -7   0   9 8373.21 585.116  18
  -7   0  10 15001.9 726.265  12
  -7   0  10 14906.8 750.293  18
  -7   0  11 623.126 263.870  12
  -7   0  11 390.398 274.231  13
  -7   0  11 562.934 288.763  18
  -7   0  12 7011.74 470.260  12
  -7   0  12 7219.60 497.038  18
  -7   0  12 6339.94 409.229  17
  -7   0  13 258.521 220.556  12
  -7   0  13 447.495 239.168  13
  -7   0  13 294.979 185.803  17
  -7   0  13 165.779 223.467  18
  -7   0  14 4760.75 336.220  12
  -7   0  14 4873.82 357.958  13
  -7   0  14 4050.92 291.421  17
  -7   0  14 4330.67 346.754  18
  -7   0  15 17064.2 565.894  12
  -7   0  15 17662.6 580.075  13
  -7   0  15 16425.1 588.614  18
  -7   0  16 9968.56 388.282  18
  -7   1 -12 12201.1 465.851  10
  -7   1 -12 11058.4 487.442  15
  -7   1 -11 4820.41 424.103  12
  -7   1 -11 4795.42 365.826  10
  -7   1 -11 4217.03 378.992  15
  -7   1 -10 9209.03 524.448  18
  -7   1 -10 8942.40 582.883  12
  -7   1 -10 9729.84 530.598  10
  -7   1 -10 8406.12 559.871  15
  -7   1  -9 6831.37 504.973  18
  -7   1  -9 6216.27 531.135  12
  -7   1  -9 7255.90 571.110  15
  -7   1  -8 10118.5 668.591  12
  -7   1  -8 10739.2 657.847  18
  -7   1  -7 17078.3 832.882  12
  -7   1  -7 14439.3 771.696  18
  -7   1  -6 3751.73 467.779  12
  -7   1  -6 3509.93 450.917  18
  -7   1  -5 3440.87 444.787  12
  -7   1  -5 2674.82 332.202   9
  -7   1  -5 3125.02 445.332  18
  -7   1  -4 336.117 309.224  12
  -7   1  -4 192.032 235.021   9
  -7   1  -4 312.653 291.338  18
  -7   1  -3 13190.9 693.201  12
  -7   1  -3 12849.7 622.140   9
  -7   1  -3 12592.2 684.853  18
  -7   1  -2 19480.4 828.885  12
  -7   1  -2 18548.2 775.459   9
  -7   1  -2 18716.9 813.660  18
  -7   1  -1 18696.7 822.557  12
  -7   1  -1 19081.9 798.743   9
  -7   1  -1 19051.6 806.258  18
  -7   1   0 59657.6 1600.07   9
  -7   1   0 58696.5 1583.59  18
  -7   1   0 59681.9 1608.71  12
  -7   1   0 57944.1 2255.44   2
  -7   1   1 4178.03 414.548  18
  -7   1   1 4289.31 439.810  12
  -7   1   1 3985.32 492.823   6
  -7   1   1 4770.34 442.670   9
  -7   1   2 6215.25 474.185  18
  -7   1   2 6746.38 499.691  12
  -7   1   2 6414.39 463.199  13
  -7   1   2 6438.65 583.261   6
  -7   1   3 255.632 302.484   9
  -7   1   3 189.091 264.175  18
  -7   1   3 81.6442 259.668  12
  -7   1   3 157.063 233.664  13
  -7   1   4 966.968 298.691   9
  -7   1   4 568.490 284.457  18
  -7   1   4 535.899 277.728  12
  -7   1   4 505.521 258.040  13
  -7   1   5 1549.05 335.659   9
  -7   1   5 1749.27 318.481  18
  -7   1   5 1848.63 332.619  13
  -7   1   5 1696.12 345.430  12
  -7   1   6 3158.72 390.575   9
  -7   1   6 3325.38 379.998  18
  -7   1   6 3658.65 412.394  12
  -7   1   6 3101.61 387.899  13
  -7   1   7 7875.93 529.215   9
  -7   1   7 9481.04 591.769  18
  -7   1   7 9394.20 601.870  12
  -7   1   7 9043.17 589.949  13
  -7   1   8 40767.0 1217.09   9
  -7   1   8 41689.7 1303.62  18
  -7   1   8 43548.2 1341.92  12
  -7   1   8 40176.0 1317.63  13
  -7   1   9 24894.5 870.379   9
  -7   1   9 23104.5 922.337  18
  -7   1   9 22161.6 927.267  13
  -7   1   9 23926.6 951.308  12
  -7   1  10 4495.31 430.879  18
  -7   1  10 4146.47 427.614  12
  -7   1  10 4058.56 440.005  13
  -7   1  11 2721.00 362.398  18
  -7   1  11 2427.98 363.924  12
  -7   1  12 1638.02 309.462  18
  -7   1  12 1618.20 312.847  12
  -7   1  12 1608.89 313.161  13
  -7   1  13 213.266 214.152  18
  -7   1  13 149.093 231.555  13
  -7   1  13 258.952 227.328  12
  -7   1  14 4434.95 345.009  18
  -7   1  14 4880.02 356.699  13
  -7   1  14 4572.88 364.911  12
  -7   1  15 10094.6 444.886  18
  -7   1  15 10393.2 452.885  12
  -7   1  15 10279.2 445.095  13
  -7   1  16 9919.04 377.340  18
  -7   1  16 9987.97 376.691  12
  -7   1  16 9410.27 358.519  13
  -7   2 -13 3416.92 281.204  15
  -7   2 -12 112.087 237.717  15
  -7   2 -11 4807.98 447.828  15
  -7   2 -10 9054.47 597.796  15
  -7   2  -8 41003.8 1399.91  15
  -7   2  -4 7252.69 456.456   9
  -7   2  -3 841.659 251.088   9
  -7   2  -2 21122.7 794.488   9
  -7   2  -1 44692.0 1268.08   9
  -7   2   0 20868.1 813.423   9
  -7   2   1 47401.8 1347.99   9
  -7   2   2 4310.49 421.390   9
  -7   2   3 1006.95 264.532  18
  -7   2   3 970.627 256.553  13
  -7   2   4 3626.61 408.273   9
  -7   2   4 3714.72 368.100  18
  -7   2   4 3756.93 382.979  13
  -7   2   5 2529.04 364.708   9
  -7   2   5 2725.14 343.729  18
  -7   2   5 2864.39 364.181  13
  -7   2   6 7855.84 526.140   9
  -7   2   6 8293.18 525.209  18
  -7   2   6 8300.10 541.087  13
  -7   2   7 14764.2 700.944   9
  -7   2   7 17191.4 752.175  18
  -7   2   7 16445.1 768.551  13
  -7   2   8 28570.7 976.961   9
  -7   2   8 29479.2 1031.78  18
  -7   2   8 28093.0 1039.39  13
  -7   2   9 16549.6 695.453   9
  -7   2   9 15205.3 717.704  18
  -7   2   9 14037.3 726.881  13
  -7   2  10 10999.7 608.201  18
  -7   2  10 10644.0 625.861  13
  -7   2  11 7043.91 489.893  18
  -7   2  11 8725.84 564.301  13
  -7   2  12 6078.92 432.402  18
  -7   2  12 6234.10 460.606  13
  -7   2  13 12721.0 572.959  18
  -7   2  14 211.763 179.729  18
  -7   2  14 378.098 202.406  13
  -7   2  15 2512.68 228.660  18
  -7   2  15 2406.23 238.736  13
  -7   3 -14 456.857 160.161  15
  -7   3 -13 990.115 236.591  15
  -7   3 -12 71.3467 245.656  15
  -7   3 -11 4367.90 446.149  12
  -7   3 -10 9314.68 621.670  12
  -7   3 -10 10626.5 658.731  15
  -7   3  -9 11358.2 699.971  12
  -7   3  -9 15516.4 810.363  15
  -7   3  -8 14218.9 771.659  12
  -7   3  -8 16206.6 871.032  15
  -7   3  -7 28543.1 1104.53  12
  -7   3  -7 30147.5 1198.48  15
  -7   3  -6 5968.77 525.127  12
  -7   3  -6 6141.76 624.450  15
  -7   3  -5 8283.40 584.134  12
  -7   3  -4 3668.40 414.287  12
  -7   3  -3 13047.0 678.121  12
  -7   3  -3 12642.9 575.393   9
  -7   3  -2 2685.46 375.688  12
  -7   3  -2 2588.57 311.083   9
  -7   3  -1 6841.14 497.085  12
  -7   3  -1 7525.06 597.859   6
  -7   3  -1 7095.06 459.096   9
  -7   3   0 30786.6 1070.25  12
  -7   3   0 30598.5 1234.42   6
  -7   3   0 32963.2 1024.49   9
  -7   3   1 33148.5 1098.41  12
  -7   3   1 32642.9 1287.48   6
  -7   3   1 34033.1 1070.19   9
  -7   3   2 26754.8 988.868  12
  -7   3   2 27604.3 1183.46   6
  -7   3   2 28974.2 988.863   9
  -7   3   3 18817.3 793.545   9
  -7   3   3 17916.4 792.859  12
  -7   3   4 1110.63 307.668  12
  -7   3   5 523.987 285.542   9
  -7   3   5 694.482 283.979  12
  -7   3   5 686.995 251.432  13
  -7   3   6 8007.69 532.636   9
  -7   3   6 8629.03 542.105  13
  -7   3   6 9326.07 595.801  12
  -7   3   7 6329.47 482.250   9
  -7   3   7 6369.15 497.360  13
  -7   3   7 7388.11 546.438  12
  -7   3   8 12573.5 626.769   9
  -7   3   8 12152.5 676.651  12
  -7   3   8 10850.6 630.362  13
  -7   3   9 13523.1 627.018   9
  -7   3   9 12010.7 679.914  12
  -7   3  10 15865.9 785.985  12
  -7   3  10 19086.7 825.642  13
  -7   3  11 4819.12 383.634  18
  -7   3  11 4931.76 439.161  12
  -7   3  11 6159.45 476.677  13
  -7   3  12 6120.86 408.741  18
  -7   3  12 6454.80 467.051  12
  -7   3  12 6852.31 467.640  13
  -7   3  13 4522.23 326.378  18
  -7   3  13 4656.06 379.688  13
  -7   3  13 4665.58 377.027  12
  -7   3  14 1109.05 228.783  12
  -7   3  15 257.216 146.327  13
  -7   3  15 206.745 157.800  12
  -7   4 -14 7604.70 364.850  15
  -7   4 -12 794.378 289.891  15
  -7   4 -11 1571.86 342.771  12
  -7   4 -11 1534.32 358.881  15
  -7   4 -10 5375.52 495.753  12
  -7   4 -10 6845.93 557.237  15
  -7   4  -9 5340.25 511.128  12
  -7   4  -9 8738.41 648.793  15
  -7   4  -8 15388.2 800.742  12
  -7   4  -8 19095.7 912.424  15
  -7   4  -7 18501.4 858.410  12
  -7   4  -7 19597.7 957.029  15
  -7   4  -6 15605.7 784.040  12
  -7   4  -6 15893.3 867.336  15
  -7   4  -5 5344.26 490.035  12
  -7   4  -5 4656.63 537.472  15
  -7   4  -4 399.291 295.287  12
  -7   4  -4 259.073 376.473  15
  -7   4  -3 869.450 297.759  12
  -7   4  -2 9056.83 571.147  12
  -7   4  -2 9324.70 493.973   9
  -7   4  -1 9494.39 574.301  12
  -7   4  -1 8921.31 500.932   9
  -7   4   0 68557.9 1757.43  12
  -7   4   0 67852.1 1676.00   9
  -7   4   1 59093.8 1594.58  12
  -7   4   1 59818.6 1554.60   9
  -7   4   2 9138.71 562.897  12
  -7   4   2 9233.95 559.070   9
  -7   4   3 18173.8 798.366  12
  -7   4   3 18474.7 783.535   9
  -7   4   4 402.650 273.691  12
  -7   4   4 490.377 376.087  14
  -7   4   4 334.931 280.627   9
  -7   4   5 219.595 275.361  12
  -7   4   5 284.080 384.350  14
  -7   4   6 1186.54 263.537  13
  -7   4   6 1187.65 310.468  12
  -7   4   6 1046.52 308.734   9
  -7   4   7 14892.5 736.395  12
  -7   4   7 13717.0 684.585  13
  -7   4   7 13875.5 688.097   9
  -7   4   8 13806.9 704.811  12
  -7   4   8 15180.1 689.170   9
  -7   4   9 8379.53 551.722  12
  -7   4   9 7183.84 512.127  13
  -7   4  10 11162.4 604.523  13
  -7   4  10 8239.61 547.494  12
  -7   4  11 15058.8 691.750  12
  -7   4  11 17208.8 733.843  13
  -7   4  12 3943.43 352.898  13
  -7   4  12 3746.42 341.418  12
  -7   4  13 625.385 211.320  12
  -7   4  13 549.373 204.877  13
  -7   4  14 3409.63 260.134  13
  -7   4  14 3452.59 265.301  12
  -7   4  15 1110.77 169.856  13
  -7   5 -14 9214.60 395.747  15
  -7   5 -13 6745.30 402.722  15
  -7   5 -12 137.291 258.789  15
  -7   5 -11 537.442 267.765  12
  -7   5 -11 493.154 308.794  15
  -7   5 -10 1925.66 343.986  12
  -7   5 -10 1656.18 376.405  15
  -7   5  -9 16256.0 783.131  12
  -7   5  -9 19946.9 887.874  15
  -7   5  -8 3116.97 430.455  12
  -7   5  -8 3799.13 477.138  15
  -7   5  -7 40695.7 1310.67  12
  -7   5  -7 42343.8 1399.45  15
  -7   5  -6 12749.1 691.736  12
  -7   5  -6 11196.8 729.499  15
  -7   5  -5 12825.1 698.861  12
  -7   5  -4 10293.3 608.027  12
  -7   5  -3 1314.16 311.058  12
  -7   5  -2 198.863 246.883  12
  -7   5  -1 1681.27 320.579  12
  -7   5  -1 1795.61 279.181   9
  -7   5   0 66979.0 1730.48  12
  -7   5   0 69695.1 1689.46   9
  -7   5   1 30501.9 1035.56  12
  -7   5   1 31101.6 1016.24   9
  -7   5   2 16711.9 744.435  12
  -7   5   2 16608.3 738.545   9
  -7   5   3 13956.9 675.895  12
  -7   5   3 13477.7 810.389  14
  -7   5   3 13975.2 684.116   9
  -7   5   4 28520.6 994.875  12
  -7   5   4 29939.5 1177.44  14
  -7   5   4 26975.2 993.577   9
  -7   5   5 580.140 255.199  12
  -7   5   5 730.382 441.129  14
  -7   5   6 1747.97 328.083  12
  -7   5   6 2469.85 481.365  14
  -7   5   6 1693.20 334.467   9
  -7   5   7 7819.69 519.855  12
  -7   5   7 6749.23 480.926  13
  -7   5   7 8013.21 527.796   9
  -7   5   8 5273.98 440.378  12
  -7   5   8 4125.59 388.766  13
  -7   5   9 694.538 253.420  13
  -7   5   9 455.107 236.138  12
  -7   5   9 1034.25 272.382   9
  -7   5  10 11086.5 569.060  12
  -7   5  10 12925.6 607.144  13
  -7   5  11 18701.0 709.267  13
  -7   5  11 18734.2 694.285  12
  -7   5  12 8845.24 423.817  12
  -7   5  12 8268.32 428.669  13
  -7   5  12 9125.14 370.941   9
  -7   5  13 3004.48 249.300  13
  -7   5  14 899.477 157.172  13
  -7   6 -13 9201.65 427.079  15
  -7   6 -12 4723.35 373.328  15
  -7   6 -11 198.533 257.469  15
  -7   6 -10 2001.24 343.834  15
  -7   6  -9 8605.40 576.114  15
  -7   6  -8 10197.8 630.029  15
  -7   6  -7 2088.50 391.387  15
  -7   6  -1 813.997 244.598   9
  -7   6   0 4607.70 389.695   9
  -7   6   1 12850.4 631.932   9
  -7   6   2 10306.2 755.538  14
  -7   6   2 12491.7 636.287   9
  -7   6   3 15701.7 891.489  14
  -7   6   3 17288.9 759.781   9
  -7   6   4 16584.5 893.888  14
  -7   6   4 14873.8 712.676   9
  -7   6   5 5207.26 598.398  14
  -7   6   5 3437.70 384.853   9
  -7   6   6 222.194 402.514  14
  -7   6   7 86.7100 385.857  14
  -7   6   7 218.696 254.929   9
  -7   6   8 4210.75 380.799   9
  -7   6   9 6079.75 407.309  13
  -7   6   9 8625.74 465.124   9
  -7   6  10 5768.08 364.928  13
  -7   6  10 7394.56 394.592   9
  -7   6  11 11321.7 470.645  13
  -7   6  11 13452.1 468.474   9
  -7   6  12 9278.57 376.229  13
  -7   6  12 10148.7 337.922   9
  -7   7 -12 4272.04 305.821  15
  -7   7 -11 5606.70 382.604  15
  -7   7 -10 105.287 227.411  15
  -7   7   0 524.775 228.685   9
  -7   7   1 11265.7 574.411   9
  -7   7   1 8679.35 701.377  14
  -7   7   2 20961.9 796.762   9
  -7   7   2 17702.8 938.045  14
  -7   7   3 10047.8 567.790   9
  -7   7   3 10291.1 738.238  14
  -7   7   4 4975.77 426.926   9
  -7   7   4 7002.89 635.623  14
  -7   7   5 16637.5 734.468   9
  -7   7   5 24235.1 1007.47  14
  -7   7   6 3050.72 353.277   9
  -7   7   6 4046.09 505.407  14
  -7   7   7 1255.45 391.726  14
  -7   7   8 837.513 234.076   9
  -7   7   9 12963.3 510.214   9
  -7   7  10 2106.31 213.489   9
  -7   8   0 105.353 412.500  14
  -7   8   1 2316.46 289.450   9
  -7   8   1 1749.66 462.164  14
  -7   8   2 5643.48 401.937   9
  -7   8   2 5037.97 562.923  14
  -7   8   3 5270.56 387.037   9
  -7   8   3 5813.03 578.022  14
  -7   8   4 7605.83 458.801   9
  -7   8   4 12129.9 698.752  14
  -7   8   5 9489.87 489.080   9
  -7   8   5 12597.4 676.002  14
  -7   8   6 5028.68 362.258   9
  -7   8   6 6375.34 493.753  14
  -7   8   7 2677.42 271.809   9
  -7   8   7 3235.45 378.400  14
  -7   8   9 904.981 155.277   9
  -7   9  -1 1508.74 379.166  14
  -7   9   0 742.863 368.768  14
  -7   9   1 5017.66 492.891  14
  -7   9   2 2637.77 254.437   9
  -7   9   2 2884.82 425.858  14
  -7   9   3 3073.04 268.388   9
  -7   9   3 4279.26 443.133  14
  -7   9   4 6042.36 339.257   9
  -7   9   4 9920.83 532.356  14
  -7   9   5 5857.18 323.724   9
  -7   9   5 8056.23 450.698  14
  -7   9   6 8946.31 361.904   9
  -7  10  -1 2502.18 299.571  14
  -7  10   0 1520.31 282.684  14
  -7  10   1 4107.93 339.133  14
  -7  10   2-32.9053 212.768  14
  -6  -6  -2 8999.28 452.975  20
  -6  -6  -2 8833.60 436.130  10
  -6  -6  -1 4445.16 371.688  10
  -6  -6   0 6029.32 423.034  10
  -6  -6   1 726.466 289.954  10
  -6  -6   2 9698.45 530.942  10
  -6  -6   3 3623.68 416.038  10
  -6  -6   7 3059.76 348.924  10
  -6  -6   8 8540.53 459.203  10
  -6  -6   9 10139.8 472.071  10
  -6  -6  10 8583.14 406.026  10
  -6  -5  -6 939.995 218.647  10
  -6  -5  -5 1085.31 258.867  20
  -6  -5  -5 877.213 248.537  10
  -6  -5  -5 924.344 227.546  18
  -6  -5  -4-30.1529 257.025  20
  -6  -5  -4-21.6122 263.865  10
  -6  -5  -4-15.9975 218.732  18
  -6  -5  -3 908.817 311.476  10
  -6  -5  -3 881.827 281.875  18
  -6  -5  -2 1914.77 361.142  10
  -6  -5  -2 1615.36 323.810  18
  -6  -5  -1 14820.3 719.970  18
  -6  -5   0 11106.2 643.464  18
  -6  -5   1 8999.29 588.983  18
  -6  -5   2 8588.95 576.443  10
  -6  -5   2 8409.57 590.626  18
  -6  -5   3 546.864 355.492  10
  -6  -5   3 376.657 299.620  18
  -6  -5   4 6113.24 515.325  10
  -6  -5   4 5842.80 479.793  18
  -6  -5   5 1161.25 356.489  10
  -6  -5   5 1024.05 300.355  18
  -6  -5   6 1139.57 343.018  10
  -6  -5   6 1072.43 307.852  18
  -6  -5   7 8154.90 548.266  10
  -6  -5   8 9850.59 569.654  10
  -6  -5   9 13375.3 627.225  10
  -6  -5  10 11505.7 558.529  10
  -6  -5  11 844.812 242.443  10
  -6  -5  12 3330.42 283.494  10
  -6  -5  13 841.029 184.902  10
  -6  -4  -9 10090.5 397.864  10
  -6  -4  -8 7818.32 408.612  10
  -6  -4  -8 7997.51 416.490  18
  -6  -4  -7 6845.99 395.566  20
  -6  -4  -7 6475.29 422.565  10
  -6  -4  -7 6648.47 431.486  18
  -6  -4  -6 5370.13 417.102  20
  -6  -4  -6 5095.43 435.666  18
  -6  -4  -5 456.050 308.175  20
  -6  -4  -5 504.956 278.533  18
  -6  -4  -4 494.234 306.138  18
  -6  -4  -3 12091.2 683.145  10
  -6  -4  -3 12781.0 723.994  18
  -6  -4  -2 13975.4 748.469  10
  -6  -4  -2 14102.3 774.543  18
  -6  -4  -1 9894.24 648.434  10
  -6  -4  -1 9859.53 661.459  18
  -6  -4   0 9805.49 642.073  10
  -6  -4   0 9649.76 650.216  18
  -6  -4   1 18360.6 845.146  10
  -6  -4   1 18528.0 872.832  18
  -6  -4   2 10234.8 654.241  10
  -6  -4   2 10882.8 685.469  18
  -6  -4   3 8433.42 638.330  10
  -6  -4   3 8528.97 587.513  18
  -6  -4   4 35618.6 1208.27  10
  -6  -4   4 37585.9 1246.11  18
  -6  -4   5 13455.9 710.199  10
  -6  -4   5 13315.5 722.308  18
  -6  -4   6 4866.68 488.477  13
  -6  -4   6 4670.70 479.365  10
  -6  -4   6 4354.02 459.645  18
  -6  -4   7 1145.60 345.031  13
  -6  -4   7 1051.58 340.600  10
  -6  -4   7 1016.86 327.213  18
  -6  -4   8 6080.58 497.937  13
  -6  -4   8 5677.55 484.963  10
  -6  -4   8 5692.32 484.848  17
  -6  -4   8 5573.01 469.899  18
  -6  -4   9 15506.1 729.953  13
  -6  -4   9 15101.7 716.488  10
  -6  -4   9 15656.5 721.245  18
  -6  -4   9 15801.8 722.387  17
  -6  -4  10 9048.56 536.083  13
  -6  -4  10 9305.53 547.074  10
  -6  -4  10 9542.74 557.546  17
  -6  -4  10 9879.07 564.060  18
  -6  -4  11 13121.6 605.968  13
  -6  -4  11 13321.4 618.948  10
  -6  -4  11 14066.5 625.637  18
  -6  -4  11 14213.0 646.923  17
  -6  -4  12 1901.62 289.095  10
  -6  -4  12 1595.40 252.714  18
  -6  -4  12 1859.45 285.775  17
  -6  -4  13 5234.04 345.653  10
  -6  -4  13 4978.79 327.546  18
  -6  -4  13 4674.74 344.093  17
  -6  -4  14 304.726 168.711  10
  -6  -4  14 298.604 171.536  17
  -6  -4  15 2147.75 209.930  17
  -6  -3 -10 6874.47 384.690  18
  -6  -3  -9 3033.76 333.097  18
  -6  -3  -8 6504.48 466.999  10
  -6  -3  -8 6797.30 487.773  18
  -6  -3  -7 5565.48 482.252  10
  -6  -3  -7 5905.40 505.357  18
  -6  -3  -6 8343.45 540.315  20
  -6  -3  -6 7712.73 562.484  10
  -6  -3  -6 7133.06 575.562  18
  -6  -3  -5 11765.2 689.201  10
  -6  -3  -5 12662.2 745.344  18
  -6  -3  -4 1629.35 412.699  10
  -6  -3  -4 1769.44 418.659  18
  -6  -3  -3 2930.12 458.227  10
  -6  -3  -3 3182.67 471.929  18
  -6  -3  -2 5460.10 533.340  10
  -6  -3  -2 4857.30 527.141  18
  -6  -3  -1 8062.03 599.457  10
  -6  -3  -1 8017.28 611.333  18
  -6  -3   0 3447.95 455.539  10
  -6  -3   0 3543.13 471.573  18
  -6  -3   1 20623.6 896.859  10
  -6  -3   1 20936.1 925.537  18
  -6  -3   2 43222.1 1375.56  18
  -6  -3   2 42063.1 1337.58  10
  -6  -3   2 44553.3 1383.26  13
  -6  -3   3 13335.5 728.481  18
  -6  -3   3 12997.3 721.110  13
  -6  -3   3 13529.6 720.009  10
  -6  -3   4 14587.2 763.933  18
  -6  -3   4 13918.9 746.994  10
  -6  -3   4 13214.4 730.536   9
  -6  -3   5 722.453 280.343  17
  -6  -3   5 667.770 305.492  18
  -6  -3   5 742.500 343.472  13
  -6  -3   5 698.837 342.129  10
  -6  -3   5 495.917 310.859   9
  -6  -3   6 3202.30 416.655  18
  -6  -3   6 3028.78 385.715  17
  -6  -3   6 3058.54 415.431  10
  -6  -3   6 3315.24 441.328  13
  -6  -3   7 5430.95 470.444  17
  -6  -3   7 6250.23 525.794  18
  -6  -3   7 5755.93 496.460  10
  -6  -3   7 6052.22 521.996  13
  -6  -3   8 8154.29 579.433  18
  -6  -3   8 7656.26 530.277  17
  -6  -3   8 7336.55 530.871  10
  -6  -3   8 7828.37 577.269  13
  -6  -3   9 36585.2 1200.66  18
  -6  -3   9 35724.8 1156.36  17
  -6  -3   9 34499.7 1139.15  10
  -6  -3   9 34304.2 1183.87  13
  -6  -3  10 9032.08 563.680  17
  -6  -3  10 9553.74 598.546  18
  -6  -3  10 8748.01 557.916  10
  -6  -3  10 8824.78 579.296  13
  -6  -3  11 11435.7 626.671  18
  -6  -3  11 11521.6 611.876  17
  -6  -3  11 10642.8 572.261  10
  -6  -3  11 10636.0 594.223  13
  -6  -3  12 13611.8 636.176  17
  -6  -3  12 13533.0 644.368  18
  -6  -3  12 12864.2 598.621  10
  -6  -3  12 13567.8 631.499  13
  -6  -3  13 1509.30 273.308  17
  -6  -3  13 1661.48 282.141  18
  -6  -3  13 1823.40 274.356  10
  -6  -3  13 1699.31 264.945  13
  -6  -3  14 2868.77 284.482  18
  -6  -3  14 2561.56 282.781  17
  -6  -3  15 300.984 172.354  17
  -6  -3  15 302.167 165.986  18
  -6  -3  16 2928.02 221.558  17
  -6  -2 -12 4021.46 275.769  10
  -6  -2 -11 485.762 220.302  10
  -6  -2 -11 441.223 219.525  18
  -6  -2 -10 3805.85 377.963  10
  -6  -2 -10 3886.10 385.118  18
  -6  -2  -9 347.943 251.775  15
  -6  -2  -9 585.719 305.972  18
  -6  -2  -9 312.944 294.344  10
  -6  -2  -8 6794.17 539.932  18
  -6  -2  -8 6925.03 526.277  10
  -6  -2  -7 13319.0 769.028  18
  -6  -2  -7 16621.2 793.099  10
  -6  -2  -6 26874.4 1042.00  10
  -6  -2  -5 7207.54 598.262  10
  -6  -2  -4 6673.45 571.386  10
  -6  -2  -3 433.465 362.188  10
  -6  -2  -2 8968.84 623.301  10
  -6  -2  -1 1824.05 380.403  10
  -6  -2  -1 1763.85 372.782   9
  -6  -2   0 19248.1 866.658  18
  -6  -2   0 21333.6 847.721  13
  -6  -2   0 20452.2 866.064  10
  -6  -2   1 29822.3 1093.00  18
  -6  -2   1 29999.5 1059.82  13
  -6  -2   1 30825.0 1075.18  10
  -6  -2   1 32024.0 1149.07   9
  -6  -2   2 25392.5 992.993  18
  -6  -2   2 25634.9 970.305  13
  -6  -2   2 25390.4 958.007  10
  -6  -2   2 26221.3 1032.20   9
  -6  -2   3 18867.9 824.378  18
  -6  -2   3 18157.1 821.695  13
  -6  -2   3 17883.1 792.333  10
  -6  -2   3 19855.4 869.863   9
  -6  -2   4 7459.57 545.069  18
  -6  -2   4 7096.11 475.977  17
  -6  -2   4 6711.26 540.324  13
  -6  -2   4 7100.32 549.749  10
  -6  -2   4 7260.41 547.582   9
  -6  -2   5 9685.60 548.628  17
  -6  -2   5 10473.0 626.127  18
  -6  -2   5 9818.67 585.053  10
  -6  -2   5 9486.63 600.934   9
  -6  -2   6 702.118 269.749  17
  -6  -2   6 739.097 298.187  18
  -6  -2   6 740.907 288.774  10
  -6  -2   6 695.793 286.326   9
  -6  -2   7 1305.52 292.937  17
  -6  -2   7 1366.33 340.813  18
  -6  -2   7 1341.45 325.008  10
  -6  -2   7 1412.75 356.601  13
  -6  -2   8 6167.28 467.216  17
  -6  -2   8 6824.34 532.369  18
  -6  -2   8 6719.20 498.521  10
  -6  -2   8 6871.68 536.178  13
  -6  -2   9 8866.88 604.741  18
  -6  -2   9 8320.95 537.066  17
  -6  -2   9 8443.38 545.533  10
  -6  -2   9 8171.36 589.800  13
  -6  -2  10 29457.0 1058.98  18
  -6  -2  10 27835.4 989.898  17
  -6  -2  10 26051.1 946.423  10
  -6  -2  10 27167.2 1031.77  13
  -6  -2  11 12145.0 674.473  18
  -6  -2  11 11949.4 627.884  17
  -6  -2  11 10245.6 567.041  10
  -6  -2  11 11542.7 647.349  13
  -6  -2  12 20002.0 814.484  17
  -6  -2  12 21018.5 852.496  18
  -6  -2  12 22250.1 867.800  13
  -6  -2  13 4308.99 381.416  17
  -6  -2  13 4492.00 405.165  18
  -6  -2  13 5161.66 411.092  13
  -6  -2  14 307.319 212.317  17
  -6  -2  14 281.287 211.565  18
  -6  -2  14 255.164 200.768  13
  -6  -2  15 1141.27 234.426  18
  -6  -2  15 1051.08 217.681  17
  -6  -2  16 517.326 177.175  18
  -6  -2  16 480.671 162.044  17
  -6  -1 -13 6535.84 337.340  10
  -6  -1 -12 7588.78 427.711  18
  -6  -1 -12 7478.12 419.239  10
  -6  -1 -11 1638.60 297.760  18
  -6  -1 -11 1906.77 318.119  10
  -6  -1 -11 1803.65 273.748  15
  -6  -1 -10 1317.18 325.191  18
  -6  -1 -10 1596.52 336.055  10
  -6  -1 -10 1110.32 285.320  15
  -6  -1  -9 3095.36 415.547  10
  -6  -1  -9 2820.50 400.012  18
  -6  -1  -9 3240.67 426.768  12
  -6  -1  -8 8351.10 601.215  10
  -6  -1  -8 6341.41 555.973  18
  -6  -1  -8 8002.39 595.267  12
  -6  -1  -7 36838.0 1303.53  18
  -6  -1  -7 32400.9 1214.71  12
  -6  -1  -6 7755.65 595.952  10
  -6  -1  -6 7984.18 632.026  18
  -6  -1  -6 7560.22 577.624  12
  -6  -1  -5 24033.3 1001.33  10
  -6  -1  -5 24366.6 1017.82  18
  -6  -1  -5 26415.6 1013.45  12
  -6  -1  -4 6178.97 549.648  10
  -6  -1  -4 6190.37 493.462  12
  -6  -1  -4 6236.36 543.825  18
  -6  -1  -3 3609.60 407.851   9
  -6  -1  -3 3953.77 473.278  10
  -6  -1  -3 4008.72 423.005  12
  -6  -1  -3 3540.19 439.127  18
  -6  -1  -2 10442.7 636.692  18
  -6  -1  -2 11527.8 651.753  10
  -6  -1  -2 11662.6 631.032   9
  -6  -1  -2 11868.4 617.109  12
  -6  -1  -2 10208.3 919.166   2
  -6  -1  -1 4656.95 437.900  18
  -6  -1  -1 5281.95 466.648  10
  -6  -1  -1 5288.67 463.518   9
  -6  -1  -1 4733.68 405.096  13
  -6  -1  -1 5274.40 423.356  12
  -6  -1  -1 4296.75 630.985   2
  -6  -1   0 7591.09 534.316  18
  -6  -1   0 7700.71 518.226  10
  -6  -1   0 7790.48 533.957   9
  -6  -1   0 7417.05 482.424  13
  -6  -1   0 7896.17 492.802  12
  -6  -1   0 6857.26 719.420   2
  -6  -1   1 4593.54 615.507   2
  -6  -1   1 4771.19 431.145  18
  -6  -1   1 4548.97 422.134  10
  -6  -1   1 4424.30 397.368  13
  -6  -1   1 4639.39 388.757  12
  -6  -1   1 4953.29 470.472   6
  -6  -1   2 18432.1 1084.06   2
  -6  -1   2 17963.0 781.137  18
  -6  -1   2 18608.1 759.319  10
  -6  -1   2 20147.3 831.794   9
  -6  -1   2 18124.2 761.339  13
  -6  -1   2 18270.5 732.065  12
  -6  -1   2 20333.2 915.687   6
  -6  -1   3 52330.3 1894.63   2
  -6  -1   3 53364.3 1487.30  18
  -6  -1   3 54717.2 1444.64  10
  -6  -1   3 56742.9 1527.46   9
  -6  -1   3 52545.1 1478.85  13
  -6  -1   3 53409.1 1418.01  12
  -6  -1   3 57215.0 1689.14   6
  -6  -1   4 32767.1 1106.82  18
  -6  -1   4 37187.0 1297.32   6
  -6  -1   4 34932.6 1134.36   9
  -6  -1   4 34698.1 1060.95  12
  -6  -1   4 33634.6 1128.51  13
  -6  -1   4 33345.1 1476.56   2
  -6  -1   5 18760.4 728.195  17
  -6  -1   5 17164.8 785.021  18
  -6  -1   5 19248.6 800.615   9
  -6  -1   5 19940.7 772.435  12
  -6  -1   5 19334.6 833.194  13
  -6  -1   5 17918.0 1065.88   2
  -6  -1   6 2648.49 351.170   9
  -6  -1   6 2567.97 312.203  17
  -6  -1   6 2450.45 325.029  12
  -6  -1   6 2401.22 388.514  13
  -6  -1   6 3133.54 419.905   6
  -6  -1   7 1689.87 306.441  12
  -6  -1   7 1655.78 292.650  17
  -6  -1   7 1458.14 298.587   9
  -6  -1   8 364.422 237.751  17
  -6  -1   8 506.942 288.806  13
  -6  -1   8 387.954 246.654  12
  -6  -1   9 6814.12 476.784  17
  -6  -1   9 7776.89 516.156  12
  -6  -1   9 7219.51 550.511  13
  -6  -1  10 20898.2 834.717  17
  -6  -1  10 20063.6 884.559  13
  -6  -1  10 21388.7 852.434  12
  -6  -1  11 13636.7 673.121  12
  -6  -1  11 13557.6 712.277  13
  -6  -1  12 21887.5 907.010  18
  -6  -1  12 22335.1 861.259  12
  -6  -1  12 23937.0 920.660  13
  -6  -1  13 4562.03 436.021  18
  -6  -1  13 4445.69 392.360  12
  -6  -1  13 5289.45 433.464  13
  -6  -1  14 3203.56 334.564  17
  -6  -1  14 3795.99 386.911  18
  -6  -1  14 3774.62 344.975  12
  -6  -1  14 4068.34 362.748  13
  -6  -1  15 5384.44 366.045  17
  -6  -1  15 6372.37 410.015  18
  -6  -1  15 6493.20 384.175  13
  -6  -1  15 6224.58 376.851  12
  -6  -1  16 21.3510 176.855  18
  -6  -1  16 37.4248 154.327  17
  -6  -1  16 18.9410 146.777  12
  -6  -1  16 94.9897 144.914  13
  -6  -1  17 895.299 163.058  18
  -6  -1  17 814.438 148.275  17
  -6   0 -14 4231.42 266.839  10
  -6   0 -13 21776.6 703.022  10
  -6   0 -12 14302.1 614.576  18
  -6   0 -12 13815.5 617.396  10
  -6   0 -12 12492.4 554.369  15
  -6   0 -11 848.844 299.201  18
  -6   0 -11 771.819 318.046  12
  -6   0 -11 917.860 312.543  10
  -6   0 -11 826.945 290.658  15
  -6   0 -10 6583.84 525.413  18
  -6   0 -10 6843.40 522.403  10
  -6   0 -10 5796.77 509.055  15
  -6   0  -9 2815.71 424.929  10
  -6   0  -9 2572.41 414.212  18
  -6   0  -9 2463.13 421.896  12
  -6   0  -8 184.017 344.471  10
  -6   0  -8 145.944 306.872  18
  -6   0  -8 300.673 318.879  12
  -6   0  -7 17593.6 834.328  10
  -6   0  -7 14994.6 788.287  18
  -6   0  -7 15853.3 810.733  12
  -6   0  -6 36485.9 1254.59  10
  -6   0  -6 41250.8 1309.99  12
  -6   0  -6 39212.4 1312.58  18
  -6   0  -5 26972.8 923.570   9
  -6   0  -5 27491.6 1052.03  10
  -6   0  -5 29944.2 1063.53  12
  -6   0  -5 29194.8 1069.53  18
  -6   0  -4 17702.0 795.348  18
  -6   0  -4 17907.7 825.532  10
  -6   0  -4 16715.8 724.368   9
  -6   0  -4 18704.9 795.715  12
  -6   0  -4 17635.5 1196.03   2
  -6   0  -3 18619.2 806.890  18
  -6   0  -3 19119.7 823.265  10
  -6   0  -3 18393.4 744.541   9
  -6   0  -3 19428.1 787.542  12
  -6   0  -3 20139.2 1228.12   2
  -6   0  -2 392.614 241.909   9
  -6   0  -2 663.597 272.695  18
  -6   0  -2 688.523 250.691  12
  -6   0  -2 593.789 467.888   2
  -6   0  -1 13884.9 742.832   6
  -6   0  -1 13366.9 635.977   9
  -6   0  -1 13196.7 642.870  18
  -6   0  -1 13579.8 626.524  12
  -6   0  -1 13759.9 960.484   2
  -6   0   0 2297.04 339.319   6
  -6   0   0 2444.00 331.164   9
  -6   0   0 2149.44 293.815  12
  -6   0   0 2046.88 272.922  13
  -6   0   0 2365.97 492.611   2
  -6   0   0 2196.87 315.924  18
  -6   0   1 1998.84 327.642   6
  -6   0   1 1469.78 281.139  18
  -6   0   1 1729.15 275.324  12
  -6   0   1 1444.16 262.019  13
  -6   0   1 1743.17 452.705   2
  -6   0   2 16319.8 802.786   6
  -6   0   2 16246.9 694.389   9
  -6   0   2 14722.1 664.833  18
  -6   0   2 14501.0 641.674  13
  -6   0   2 15251.7 648.761  12
  -6   0   2 14698.5 944.219   2
  -6   0   3 68339.1 1856.84   6
  -6   0   3 67725.7 1652.27   9
  -6   0   3 64005.3 1584.85  12
  -6   0   3 59733.9 1590.49  13
  -6   0   3 64346.1 2039.65   2
  -6   0   3 61378.7 1603.20  18
  -6   0   4 29860.2 1012.78  18
  -6   0   4 30763.6 993.040  12
  -6   0   4 31070.3 1022.69  13
  -6   0   4 28610.0 1297.84   2
  -6   0   5 44024.0 1288.39  18
  -6   0   5 43436.3 1261.82  12
  -6   0   5 43738.1 1296.08  13
  -6   0   5 48566.1 1551.14   6
  -6   0   5 44718.9 1271.77   9
  -6   0   6 7362.00 506.950  18
  -6   0   6 7530.09 523.685  13
  -6   0   6 7584.10 496.835  12
  -6   0   6 8494.78 649.198   6
  -6   0   6 7672.32 493.298   9
  -6   0   7 1305.25 319.887  18
  -6   0   7 1149.16 305.281  13
  -6   0   7 1104.00 297.755  12
  -6   0   7 1291.91 340.968   6
  -6   0   7 836.407 258.853   9
  -6   0   8 724.114 243.600   9
  -6   0   8 604.343 270.324  12
  -6   0   8 797.761 275.523  18
  -6   0   9 2766.47 378.400  12
  -6   0   9 2732.51 383.035  18
  -6   0  10 21158.8 906.568  13
  -6   0  10 21985.2 893.881  12
  -6   0  10 22228.1 916.602  18
  -6   0  11 12339.8 676.653  13
  -6   0  11 11732.0 664.944  12
  -6   0  11 12484.6 678.860  18
  -6   0  12 14471.5 720.958  12
  -6   0  12 15252.8 753.502  18
  -6   0  13 5147.07 444.717  13
  -6   0  13 4424.52 430.047  12
  -6   0  13 4696.85 437.693  18
  -6   0  14 8784.22 506.060  13
  -6   0  14 8055.96 500.751  12
  -6   0  14 7988.04 513.092  18
  -6   0  15 12088.1 553.724  12
  -6   0  15 12158.0 540.453  13
  -6   0  15 11191.4 559.446  18
  -6   0  16 2807.10 272.398  12
  -6   0  16 2657.00 248.467  13
  -6   0  16 2605.72 276.093  18
  -6   0  17 537.894 152.231  12
  -6   0  17 559.852 134.606  17
  -6   1 -14 10062.4 414.449  15
  -6   1 -14 11734.9 468.762  10
  -6   1 -13 18746.3 682.913  15
  -6   1 -13 22327.6 735.208  10
  -6   1 -12 16555.5 704.573  15
  -6   1 -12 17804.1 714.859  18
  -6   1 -12 16739.0 711.374  10
  -6   1 -11 2777.06 395.478  15
  -6   1 -11 2814.43 374.457  18
  -6   1 -11 2639.59 415.714  12
  -6   1 -11 2435.27 379.222  10
  -6   1 -10 8603.97 613.090  15
  -6   1 -10 7709.80 611.974  12
  -6   1 -10 8572.43 585.421  18
  -6   1 -10 9416.33 604.874  10
  -6   1  -9 371.988 350.832  12
  -6   1  -9 554.263 324.827  18
  -6   1  -9 1071.56 353.861  10
  -6   1  -8 196.258 322.822  12
  -6   1  -8 471.357 302.594  18
  -6   1  -8 446.881 315.307  10
  -6   1  -7 4886.40 496.600  12
  -6   1  -7 4321.71 461.769  18
  -6   1  -7 5608.40 522.671  10
  -6   1  -6 39034.7 1245.79  12
  -6   1  -6 37344.6 1221.02  10
  -6   1  -5 24987.0 956.797  18
  -6   1  -5 25536.2 966.106  12
  -6   1  -5 24481.1 1393.93   2
  -6   1  -4 4519.75 363.777   9
  -6   1  -4 4261.97 423.989  18
  -6   1  -4 4529.84 429.886  12
  -6   1  -4 5176.39 728.379   2
  -6   1  -3 34134.9 1027.08   9
  -6   1  -3 34611.1 1099.55  18
  -6   1  -3 35701.4 1102.66  12
  -6   1  -2 9832.12 511.012   9
  -6   1  -2 9373.45 520.870  18
  -6   1  -2 9586.89 531.023  12
  -6   1  -1 10899.1 645.569   6
  -6   1  -1 10948.1 533.422   9
  -6   1  -1 10507.1 537.377  18
  -6   1  -1 10653.2 542.001  12
  -6   1  -1 11635.1 904.131   2
  -6   1   0 1134.64 273.704   6
  -6   1   0 1035.27 246.830   9
  -6   1   0 890.324 229.413  18
  -6   1   0 1073.60 246.555  12
  -6   1   0 1000.82 442.451   2
  -6   1   1 7276.19 538.491   6
  -6   1   1 7297.18 447.856   9
  -6   1   1 6853.25 438.568  12
  -6   1   1 6747.03 679.811   2
  -6   1   1 6695.73 429.073  18
  -6   1   2 15288.3 771.180   6
  -6   1   2 13342.2 596.438  18
  -6   1   2 14118.0 593.684  13
  -6   1   2 13839.2 613.107  12
  -6   1   2 14530.3 898.232   2
  -6   1   3 34492.7 1047.12  18
  -6   1   3 34787.3 1059.73  12
  -6   1   3 34390.3 1040.12  13
  -6   1   3 38056.2 1285.12   6
  -6   1   3 36430.3 1084.17   9
  -6   1   4 32493.5 1015.13  18
  -6   1   4 32510.6 1032.90  12
  -6   1   4 32268.7 1021.35  13
  -6   1   4 33862.9 1040.55   9
  -6   1   5 52669.8 1423.38  18
  -6   1   5 56058.5 1469.69  12
  -6   1   5 53254.2 1449.00  13
  -6   1   5 53585.3 1430.00   9
  -6   1   6 1163.51 275.570  18
  -6   1   6 1286.80 294.361  12
  -6   1   6 1096.60 289.192  13
  -6   1   6 1454.19 360.486   6
  -6   1   6 997.803 261.684   9
  -6   1   7 14350.1 680.232  18
  -6   1   7 15078.3 712.799  12
  -6   1   7 14548.3 706.677  13
  -6   1   7 15855.4 885.879   6
  -6   1   7 12685.4 613.528   9
  -6   1   8 6210.71 469.544  18
  -6   1   8 5728.21 479.053  13
  -6   1   8 6375.07 507.129  12
  -6   1   8 6456.43 598.837   6
  -6   1   8 5598.13 424.791   9
  -6   1   9 477.788 220.545   9
  -6   1   9 286.921 270.291  13
  -6   1   9 412.658 285.395  12
  -6   1   9 421.844 281.570  18
  -6   1  10 8830.63 595.477  12
  -6   1  10 8883.33 578.547  18
  -6   1  11 6182.96 521.672  12
  -6   1  11 7600.10 540.117  13
  -6   1  11 6825.72 508.869  18
  -6   1  12 20343.3 889.216  12
  -6   1  12 21030.2 876.095  18
  -6   1  13 6240.49 466.168  13
  -6   1  13 5723.94 486.658  12
  -6   1  13 5650.41 470.858  18
  -6   1  14 32493.3 1065.38  12
  -6   1  14 34652.1 1054.95  13
  -6   1  14 32029.6 1038.11  18
  -6   1  15 4398.33 344.420  13
  -6   1  15 4731.87 384.642  12
  -6   1  15 4557.87 372.785  18
  -6   1  16 1905.70 249.663  12
  -6   1  16 1603.67 217.110  13
  -6   1  16 1913.84 239.880  18
  -6   1  17 150.407 121.631  13
  -6   1  17 239.307 149.632  12
  -6   1  17 326.606 143.094  18
  -6   2 -15 7997.39 336.502  10
  -6   2 -15 7183.68 325.778  15
  -6   2 -14 2942.44 283.272  10
  -6   2 -14 2476.25 276.878  15
  -6   2 -13 24074.9 794.341  10
  -6   2 -13 21950.9 803.571  15
  -6   2 -12 13030.0 703.786  12
  -6   2 -12 12745.8 625.968  10
  -6   2 -12 11534.0 638.421  15
  -6   2 -11 14074.2 774.782  12
  -6   2 -11 15846.9 733.678  10
  -6   2 -11 15016.6 763.717  15
  -6   2 -10 17236.2 791.734  10
  -6   2 -10 16647.0 836.063  15
  -6   2  -9 680.497 364.740  12
  -6   2  -8 4580.97 494.218  12
  -6   2  -7 3458.40 433.716  12
  -6   2  -6 15275.0 748.306  12
  -6   2  -6 18397.6 1230.58   2
  -6   2  -5 19423.2 817.375  12
  -6   2  -5 20752.3 1277.83   2
  -6   2  -4 66348.7 1687.08  12
  -6   2  -4 69985.5 2376.11   2
  -6   2  -3 21853.8 824.702  12
  -6   2  -3 23912.2 1299.48   2
  -6   2  -3 22629.5 744.141   9
  -6   2  -2 22104.7 940.909   6
  -6   2  -2 22642.5 815.163  12
  -6   2  -2 24557.9 1306.73   2
  -6   2  -2 23050.3 766.991   9
  -6   2  -1 16285.6 790.444   6
  -6   2  -1 16126.8 667.333  12
  -6   2  -1 17866.5 1102.45   2
  -6   2  -1 16845.8 642.734   9
  -6   2   0 2100.13 317.017   6
  -6   2   0 2196.44 291.383  12
  -6   2   0 2159.82 513.767   2
  -6   2   0 2326.36 282.061   9
  -6   2   1 164.515 195.686  12
  -6   2   1 136.466 212.188   6
  -6   2   1 169.585 202.306   9
  -6   2   2 12425.1 580.311  12
  -6   2   2 12330.2 689.218   6
  -6   2   2 12760.6 578.670   9
  -6   2   3 19809.1 715.339  13
  -6   2   3 19441.9 750.824  12
  -6   2   3 20795.4 918.900   6
  -6   2   4 35724.5 1053.03  18
  -6   2   4 36673.4 1119.30  12
  -6   2   4 37186.6 1091.25  13
  -6   2   4 38804.5 1123.46   9
  -6   2   5 31252.0 980.251  18
  -6   2   5 30285.9 1025.44  12
  -6   2   5 32455.8 1022.65  13
  -6   2   5 34691.4 1307.95   6
  -6   2   5 31347.4 1009.96   9
  -6   2   6 26241.7 905.535  18
  -6   2   6 27578.0 954.180  13
  -6   2   6 26313.5 959.455  12
  -6   2   6 24836.6 894.168   9
  -6   2   7 20640.9 797.994  18
  -6   2   7 20587.4 845.748  12
  -6   2   7 19965.4 829.418  13
  -6   2   7 21882.7 1045.16   6
  -6   2   7 18068.7 745.876   9
  -6   2   8 6462.99 457.371   9
  -6   2   8 6622.95 474.982  18
  -6   2   8 6636.43 516.074  12
  -6   2   8 6572.11 506.516  13
  -6   2   9 562.205 237.154   9
  -6   2   9 618.271 256.546  18
  -6   2   9 412.629 267.959  13
  -6   2   9 421.905 299.433  12
  -6   2  10 5139.35 386.962   9
  -6   2  10 4416.87 448.300  13
  -6   2  10 3755.54 437.729  12
  -6   2  10 3864.81 404.691  18
  -6   2  11 601.770 265.395  18
  -6   2  12 10874.1 601.110  18
  -6   2  13 37437.6 1145.37  13
  -6   2  13 31154.2 1054.18  18
  -6   2  14 9667.44 528.300  13
  -6   2  14 9282.43 513.422  18
  -6   2  15 9966.42 483.658  13
  -6   2  15 9248.60 471.106  18
  -6   2  16 4862.45 302.814  13
  -6   2  16 4365.53 295.561  18
  -6   2  17 1245.79 157.372  18
  -6   3 -15 7343.80 365.510  15
  -6   3 -14 5641.66 387.432  15
  -6   3 -13 1936.88 335.970  15
  -6   3 -12 42941.4 1313.77  15
  -6   3 -12 44573.1 1347.84  12
  -6   3 -11 14681.3 775.519  15
  -6   3 -11 13221.5 744.545  12
  -6   3 -10 2894.68 440.104  12
  -6   3  -9 11233.4 746.426  15
  -6   3  -9 8829.66 632.614  12
  -6   3  -8 9631.22 713.029  15
  -6   3  -8 8417.40 609.002  12
  -6   3  -7 908.838 431.451  15
  -6   3  -7 890.655 333.524  12
  -6   3  -6 3678.37 407.185  12
  -6   3  -6 4015.12 620.707   2
  -6   3  -5 43756.7 1292.73  12
  -6   3  -5 45577.2 1820.20   2
  -6   3  -4 18385.8 752.769  12
  -6   3  -4 20201.4 1205.53   2
  -6   3  -3 34866.3 1078.13  12
  -6   3  -3 38930.5 1670.41   2
  -6   3  -2 19399.3 859.702   6
  -6   3  -2 19778.6 749.931  12
  -6   3  -2 19017.3 1141.88   2
  -6   3  -2 19401.6 673.104   9
  -6   3  -1 54551.3 1352.27   9
  -6   3  -1 56924.7 1615.47   6
  -6   3  -1 53465.1 1400.34  12
  -6   3   0 454.932 205.956   9
  -6   3   0 542.756 245.154   6
  -6   3   0 483.802 225.898  12
  -6   3   1 1199.24 250.974   9
  -6   3   1 1352.44 282.159   6
  -6   3   1 1167.51 246.571  12
  -6   3   2 694.988 241.830   9
  -6   3   2 603.271 239.357   6
  -6   3   2 601.623 228.855  12
  -6   3   3 3012.80 337.633   9
  -6   3   3 2835.08 318.206  12
  -6   3   3 2915.39 380.825   6
  -6   3   4 5506.95 399.516  13
  -6   3   4 5403.74 420.503  12
  -6   3   4 6572.20 544.853   6
  -6   3   4 5792.76 533.887  14
  -6   3   5 29973.8 1010.39   9
  -6   3   5 30882.6 1037.66  12
  -6   3   5 32404.1 1027.38  13
  -6   3   6 41021.2 1273.64   9
  -6   3   6 46961.4 1365.86  12
  -6   3   6 46297.5 1336.91  13
  -6   3   6 53883.5 1678.85   6
  -6   3   6 53289.3 1543.32  14
  -6   3   7 20911.4 862.475  13
  -6   3   7 22936.7 896.174  12
  -6   3   7 24075.4 1103.57   6
  -6   3   7 20208.0 811.242   9
  -6   3   8 26924.2 929.353   9
  -6   3   8 24574.3 957.869  13
  -6   3   8 25958.9 996.695  12
  -6   3   9 871.528 266.676   9
  -6   3   9 545.995 250.824  18
  -6   3   9 573.583 279.693  13
  -6   3   9 630.518 287.386  12
  -6   3  10 351.068 222.532   9
  -6   3  10 142.683 266.075  13
  -6   3  10 236.585 267.111  12
  -6   3  10 295.804 234.843  18
  -6   3  11 3145.29 380.054  12
  -6   3  11 4349.61 439.486  13
  -6   3  11 3290.54 367.872  18
  -6   3  12 9747.05 584.884  13
  -6   3  12 9030.79 568.001  12
  -6   3  12 8275.35 508.678  18
  -6   3  13 19620.0 798.384  12
  -6   3  13 19040.9 735.691  18
  -6   3  14 7538.93 451.990  13
  -6   3  14 7109.12 462.023  12
  -6   3  14 6903.54 410.612  18
  -6   3  15 8753.00 446.777  12
  -6   3  15 8515.97 426.268  13
  -6   3  15 8170.74 398.957  18
  -6   3  16 10673.9 406.555  13
  -6   3  16 10753.0 425.672  12
  -6   3  16 9454.61 363.883  18
  -6   4 -15 2765.57 266.261  15
  -6   4 -14 1382.36 284.475  15
  -6   4 -13 3980.72 417.082  15
  -6   4 -12 15387.0 751.188  12
  -6   4 -11 19788.2 896.827  12
  -6   4 -11 22831.5 962.660  15
  -6   4 -10 8776.60 640.283  12
  -6   4 -10 11584.2 729.935  15
  -6   4  -9 14461.4 790.454  12
  -6   4  -9 20868.5 968.345  15
  -6   4  -8 17624.3 849.359  12
  -6   4  -8 20573.9 981.195  15
  -6   4  -7 2645.46 394.942  12
  -6   4  -7 2787.72 488.287  15
  -6   4  -6 1270.08 320.371  12
  -6   4  -6 974.567 444.331   2
  -6   4  -6 1129.16 412.595  15
  -6   4  -5 11388.9 608.716  12
  -6   4  -5 10424.9 853.757   2
  -6   4  -5 10549.5 709.646  15
  -6   4  -4 23829.8 858.620  12
  -6   4  -4 21256.0 1156.21   2
  -6   4  -4 20092.8 933.614  15
  -6   4  -3 25903.4 893.500  12
  -6   4  -2 57058.0 1640.43   6
  -6   4  -2 57952.3 1470.24  12
  -6   4  -1 27853.8 1066.59   6
  -6   4  -1 29242.8 886.271   9
  -6   4  -1 29183.9 933.037  12
  -6   4   0 4032.84 412.197   6
  -6   4   0 3972.04 341.470   9
  -6   4   0 3808.71 340.776  12
  -6   4   1 937.278 252.130   6
  -6   4   1 1180.53 258.029   9
  -6   4   1 1009.85 238.302  12
  -6   4   2 1652.30 304.471   6
  -6   4   2 1407.84 257.960  12
  -6   4   2 1687.80 299.761   9
  -6   4   3 4771.83 566.581  14
  -6   4   3 6224.49 510.053   6
  -6   4   3 5832.56 418.318  12
  -6   4   3 5877.30 435.088   9
  -6   4   4 10919.1 737.041  14
  -6   4   4 11399.1 584.477  12
  -6   4   5 22056.4 1009.01  14
  -6   4   5 23837.3 873.404  12
  -6   4   5 22622.3 849.587  13
  -6   4   5 20965.8 841.243   9
  -6   4   6 35297.2 1281.37  14
  -6   4   6 39595.1 1430.02   6
  -6   4   6 33660.8 1093.94  12
  -6   4   6 31320.2 1064.69  13
  -6   4   6 28223.2 1024.12   9
  -6   4   7 29763.0 1050.09  12
  -6   4   7 27869.9 1024.82  13
  -6   4   7 28386.4 1002.20   9
  -6   4   8 14390.7 734.600  13
  -6   4   8 16245.6 766.649  12
  -6   4   9 5353.64 472.802  13
  -6   4   9 4915.18 449.998  12
  -6   4   9 6538.67 464.489   9
  -6   4  10 99.7980 265.887  13
  -6   4  10 51.2611 258.228  12
  -6   4  10 26.1071 216.666   9
  -6   4  11 870.734 298.409  13
  -6   4  11 696.468 276.349  12
  -6   4  11 1067.91 242.224   9
  -6   4  12 7135.17 489.763  13
  -6   4  12 6413.06 468.834  12
  -6   4  13 16299.5 668.499  13
  -6   4  13 15420.5 653.956  12
  -6   4  14 3846.17 318.559  12
  -6   4  15 19684.4 605.749  12
  -6   4  16 5790.11 270.564  13
  -6   5 -15 1560.48 226.457  15
  -6   5 -14 673.199 180.725  11
  -6   5 -13 635.454 224.326  11
  -6   5 -13 840.920 311.999  15
  -6   5 -12 18943.0 732.732  11
  -6   5 -12 24985.2 940.384  15
  -6   5 -11 17075.1 832.432  15
  -6   5 -10 21719.4 920.562  12
  -6   5 -10 23644.7 1012.74  15
  -6   5  -9 25906.7 1087.34  15
  -6   5  -8 5472.19 582.244  15
  -6   5  -7 9187.65 681.309  15
  -6   5  -6 238.918 357.338  15
  -6   5  -1 15997.8 634.292   9
  -6   5   0 42358.5 1181.14   9
  -6   5   1 15456.6 670.491   9
  -6   5   2 2247.84 487.819  14
  -6   5   2 2647.96 343.573   9
  -6   5   3 1465.26 461.706  14
  -6   5   3 1177.35 295.810   9
  -6   5   4 3248.62 554.408  14
  -6   5   4 3782.38 392.054   9
  -6   5   5 14471.8 870.852  14
  -6   5   6 6112.62 466.214  13
  -6   5   6 6272.03 643.561  14
  -6   5   6 5888.56 473.387   9
  -6   5   7 56672.9 1535.22  12
  -6   5   7 58595.6 1559.28   9
  -6   5   8 4777.84 419.241  12
  -6   5   8 4997.91 450.127  13
  -6   5   8 6061.26 609.795  14
  -6   5   8 6434.72 484.876   9
  -6   5   9 5185.21 440.029  12
  -6   5   9 6899.68 506.961  13
  -6   5  10 4366.68 418.331  13
  -6   5  10 4718.02 388.372   9
  -6   5  11 647.585 261.915  13
  -6   5  11 681.151 241.125  12
  -6   5  11 943.248 228.532   9
  -6   5  12 522.096 239.394  13
  -6   5  12 476.249 212.338  12
  -6   5  12 409.485 183.927   9
  -6   5  13 4399.02 340.911  13
  -6   5  14 7246.15 363.953  13
  -6   5  15 8248.22 328.865  13
  -6   6 -15 6339.92 337.186  15
  -6   6 -14-37.0900 216.647  15
  -6   6 -14 49.7492 158.136  11
  -6   6 -13 2052.23 323.708  15
  -6   6 -13 1866.82 244.744  11
  -6   6 -12 7399.60 526.527  15
  -6   6 -12 5559.71 387.613  11
  -6   6 -11 16818.1 778.080  15
  -6   6 -11 9824.58 533.141  11
  -6   6 -10 6665.78 565.299  15
  -6   6  -9 25429.2 1044.72  15
  -6   6  -8 14983.1 809.196  15
  -6   6  -7 814.791 359.836  15
  -6   6  -1 26403.5 858.268   9
  -6   6   0 51724.3 1570.21  14
  -6   6   0 54775.3 1405.70   9
  -6   6   1 2091.25 491.132  14
  -6   6   1 2280.62 324.910   9
  -6   6   2 4204.75 563.395  14
  -6   6   2 4444.75 419.045   9
  -6   6   3 2020.92 524.547  14
  -6   6   3 2064.99 345.729   9
  -6   6   4 2101.42 556.227  14
  -6   6   4 2248.69 350.075   9
  -6   6   5 462.497 471.018  14
  -6   6   5 224.217 268.644   9
  -6   6   6 18184.9 953.553  14
  -6   6   7 26604.8 1080.46  14
  -6   6   7 25566.3 918.384   9
  -6   6   8 14736.6 705.207  13
  -6   6   8 19534.5 765.383   9
  -6   6   9 14349.9 673.512  13
  -6   6   9 14876.9 781.616  14
  -6   6   9 16662.4 682.080   9
  -6   6  10 1853.56 294.026  13
  -6   6  10 1875.49 276.520   9
  -6   6  11 1133.91 244.074  13
  -6   6  11 1434.97 223.753   9
  -6   6  12 2642.97 269.843  13
  -6   6  12 2612.36 221.194   9
  -6   6  13 1616.80 201.449  13
  -6   7 -14 2239.23 240.511  15
  -6   7 -13 23.4876 205.674  15
  -6   7 -13 86.7410 162.403  11
  -6   7 -12 2519.88 340.610  15
  -6   7 -12 2313.04 269.973  11
  -6   7 -11 2147.23 347.501  15
  -6   7 -11 1522.37 270.352  11
  -6   7 -10 18352.1 792.834  15
  -6   7 -10 16871.7 686.067  11
  -6   7  -9 22861.6 931.232  15
  -6   7  -9 25783.4 871.445  11
  -6   7  -1 23615.7 1004.74  14
  -6   7   0 37967.5 1323.25  14
  -6   7   0 37835.7 1114.94   9
  -6   7   1 14798.0 847.234  14
  -6   7   1 14727.2 668.016   9
  -6   7   2 6590.02 635.058  14
  -6   7   2 6291.95 469.297   9
  -6   7   3 2768.14 548.647  14
  -6   7   3 2730.80 363.805   9
  -6   7   4 510.609 461.562  14
  -6   7   4 475.675 263.503   9
  -6   7   5 261.373 483.085  14
  -6   7   5 218.316 258.739   9
  -6   7   6 3090.08 543.650  14
  -6   7   6 3222.31 380.051   9
  -6   7   8 3926.21 478.459  14
  -6   7   8 4699.13 381.835   9
  -6   7   9 14942.8 716.195  14
  -6   7   9 14893.2 592.950   9
  -6   7  10 7971.99 409.018  13
  -6   7  10 8963.49 417.636   9
  -6   7  11 2508.84 233.904  13
  -6   7  11 2933.20 231.544   9
  -6   7  12 6077.46 280.196  13
  -6   8 -12 125.706 170.745  11
  -6   8 -12 102.300 189.653  15
  -6   8 -11 3746.43 309.422  11
  -6   8 -11 4529.46 351.462  15
  -6   8 -10 5123.57 367.273  11
  -6   8  -9 11120.3 533.562  11
  -6   8  -8 9634.72 514.652  11
  -6   8  -3 1033.75 407.384  14
  -6   8  -2 6264.64 585.700  14
  -6   8  -1 10336.0 702.141  14
  -6   8   0 12566.9 577.050   9
  -6   8   0 11946.5 749.492  14
  -6   8   1 13274.8 612.312   9
  -6   8   1 14120.2 823.966  14
  -6   8   2 11497.5 582.359   9
  -6   8   2 11563.7 764.493  14
  -6   8   3 1545.49 298.336   9
  -6   8   3 1659.33 500.977  14
  -6   8   4 1269.89 288.885   9
  -6   8   4 1940.65 525.492  14
  -6   8   5 3033.57 344.124   9
  -6   8   5 3102.50 516.121  14
  -6   8   6 488.169 244.141   9
  -6   8   7 4209.03 453.305  14
  -6   8   8 19495.3 659.374   9
  -6   8   8 20244.8 764.266  14
  -6   8   9 9740.32 410.999   9
  -6   8  10 5776.91 277.813   9
  -6   9 -10 1401.97 221.975  11
  -6   9  -9 8599.48 426.778  11
  -6   9  -8 17737.7 643.185  11
  -6   9  -4 138.164 340.253  14
  -6   9  -3 324.335 356.608  14
  -6   9  -2 4848.11 518.898  14
  -6   9  -1 4105.54 509.976  14
  -6   9   0 13573.6 761.771  14
  -6   9   1 13493.9 547.923   9
  -6   9   1 13305.0 743.652  14
  -6   9   2 8447.63 445.519   9
  -6   9   2 9409.36 672.246  14
  -6   9   3 6510.84 401.853   9
  -6   9   3 8224.14 611.948  14
  -6   9   4 123.309 192.842   9
  -6   9   4 354.025 363.478  14
  -6   9   5 414.914 197.430   9
  -6   9   6 42.0329 168.588   9
  -6   9   6 195.526 280.672  14
  -6   9   7 2861.23 237.678   9
  -6   9   7 2885.70 304.363  14
  -6  10  -4 1450.83 332.319  14
  -6  10  -3 263.370 304.456  14
  -6  10  -2 79.8832 322.553  14
  -6  10  -1 6415.97 495.760  14
  -6  10   0 1168.35 358.445  14
  -6  10   1 3344.01 421.642  14
  -6  10   2 11980.8 592.533  14
  -6  10   3 4734.57 257.480   9
  -6  10   3 8087.92 467.047  14
  -5  -7  -3 7633.03 406.295  20
  -5  -7  -1 710.823 236.809  10
  -5  -7   0 177.674 237.833  10
  -5  -7   1 2771.67 333.597  10
  -5  -7   2 2683.47 339.981  10
  -5  -7   3 9755.47 516.978  10
  -5  -7   4 20806.2 750.297  10
  -5  -7   5 11657.0 554.520  10
  -5  -7   6 2264.04 321.607  10
  -5  -7   7 3424.36 351.697  10
  -5  -7   8 883.118 253.547  10
  -5  -7   9 49.1222 203.320  10
  -5  -7  10 276.477 191.888  10
  -5  -6  -6 2766.22 285.607  20
  -5  -6  -6 2617.20 245.065  10
  -5  -6  -5 7752.44 450.527  20
  -5  -6  -5 7444.83 411.064  10
  -5  -6  -4 3838.17 396.095  20
  -5  -6  -4 3539.03 351.180  10
  -5  -6  -3 12186.1 588.520  10
  -5  -6  -2 6098.05 465.603  10
  -5  -6  -1 2924.90 390.963  10
  -5  -6   0 666.680 350.505  10
  -5  -6   1 67.3104 324.083  10
  -5  -6   2 2843.31 409.070  10
  -5  -6   3 4872.45 470.519  10
  -5  -6   4 19305.4 827.601  10
  -5  -6   5 6111.76 494.939  10
  -5  -6   6 7200.74 536.833  10
  -5  -6   7 5499.99 462.501  10
  -5  -6  11 9047.12 481.682  10
  -5  -6  12 8241.40 428.024  10
  -5  -6  13 3146.58 264.435  10
  -5  -5  -8 2539.29 289.145  20
  -5  -5  -8 2353.08 265.861  10
  -5  -5  -8 2723.02 271.877  18
  -5  -5  -7 2628.95 338.544  20
  -5  -5  -7 2227.48 307.046  10
  -5  -5  -7 2600.83 308.839  18
  -5  -5  -6 2890.15 388.730  20
  -5  -5  -6 2886.88 369.092  10
  -5  -5  -6 2970.78 355.476  18
  -5  -5  -5 4869.35 448.722  10
  -5  -5  -5 5143.47 463.840  18
  -5  -5  -4 11639.5 651.883  10
  -5  -5  -4 9862.13 620.349  18
  -5  -5  -3 15857.9 772.940  10
  -5  -5  -3 14885.1 774.999  18
  -5  -5  -2 12924.3 722.074  10
  -5  -5  -2 12441.4 715.430  18
  -5  -5  -1 1296.62 386.216  10
  -5  -5  -1 1667.60 393.541  18
  -5  -5   0 1942.56 406.764  10
  -5  -5   0 1830.32 381.264  18
  -5  -5   1 1561.53 398.803  10
  -5  -5   1 1862.64 379.395  18
  -5  -5   2 4169.31 471.644  10
  -5  -5   2 4596.62 466.047  18
  -5  -5   3 5333.00 479.904  18
  -5  -5   4 18627.2 830.292  18
  -5  -5   6 11252.5 655.337  10
  -5  -5   7 18144.7 819.104  10
  -5  -5   8 2787.83 400.837  10
  -5  -5   9 4031.16 443.378  10
  -5  -5  10 104.305 270.727  10
  -5  -5  11 3102.13 370.285  10
  -5  -5  11 3147.27 360.483  17
  -5  -5  12 4389.09 384.352  10
  -5  -5  12 4550.98 380.402  17
  -5  -5  13 15267.8 618.407  10
  -5  -5  13 14553.1 600.988  17
  -5  -5  14 8315.39 418.222  10
  -5  -5  14 8484.74 419.996  17
  -5  -5  15 3321.17 246.659  10
  -5  -5  15 2944.28 239.710  17
  -5  -4 -11 12290.9 430.306  10
  -5  -4 -10 2014.43 242.991  20
  -5  -4 -10 1559.75 251.169  10
  -5  -4 -10 2058.77 265.082  18
  -5  -4  -9 10044.6 499.558  20
  -5  -4  -9 9764.69 508.976  10
  -5  -4  -9 11168.1 545.303  18
  -5  -4  -8 9684.32 530.690  20
  -5  -4  -8 9285.39 544.143  10
  -5  -4  -8 9847.34 575.038  18
  -5  -4  -7 100.246 314.372  20
  -5  -4  -7 48.3197 289.631  10
  -5  -4  -7 46.6099 303.854  18
  -5  -4  -6 48.9604 333.010  20
  -5  -4  -6 88.8313 328.414  10
  -5  -4  -6 181.217 310.561  18
  -5  -4  -5 5927.65 540.576  10
  -5  -4  -5 5315.93 533.477  18
  -5  -4  -4 27511.0 1048.37  10
  -5  -4  -4 26889.1 1094.19  18
  -5  -4  -3 16413.2 813.349  10
  -5  -4  -3 17816.8 869.566  18
  -5  -4  -2 11488.2 717.863  18
  -5  -4  -1 8348.17 613.007  18
  -5  -4   0 9595.32 625.236  18
  -5  -4   1 3151.59 442.961  10
  -5  -4   1 3186.29 425.221  18
  -5  -4   2 10218.2 633.331  10
  -5  -4   2 10502.4 635.880  18
  -5  -4   3 16991.2 796.661  10
  -5  -4   3 17770.8 815.888  18
  -5  -4   4 628.536 330.139  13
  -5  -4   4 476.351 315.402  10
  -5  -4   4 589.744 309.291  18
  -5  -4   5 61534.1 1689.48  13
  -5  -4   5 56310.7 1604.39  10
  -5  -4   5 57345.0 1589.73  17
  -5  -4   5 58036.3 1608.52  18
  -5  -4   6 30053.6 1100.48  13
  -5  -4   6 27340.7 1040.26  10
  -5  -4   6 29204.3 1042.95  18
  -5  -4   6 28507.1 1043.70  17
  -5  -4   7 5894.66 513.734  13
  -5  -4   7 5392.87 493.945  10
  -5  -4   7 5345.59 477.695  17
  -5  -4   7 5722.31 485.979  18
  -5  -4   8 19107.6 864.269  13
  -5  -4   8 19152.6 857.575  10
  -5  -4   8 18661.2 844.717  17
  -5  -4   8 20153.1 845.007  18
  -5  -4   9 9863.63 614.223  13
  -5  -4   9 10156.6 623.256  10
  -5  -4   9 10371.9 607.082  18
  -5  -4   9 10319.4 619.841  17
  -5  -4  10 386.236 266.574  13
  -5  -4  10 480.135 292.492  10
  -5  -4  10 430.943 268.485  17
  -5  -4  10 503.456 268.499  18
  -5  -4  11 147.686 236.499  13
  -5  -4  11 42.7145 236.907  18
  -5  -4  11 148.298 288.433  10
  -5  -4  12 21641.4 810.895  18
  -5  -4  12 20046.4 811.382  10
  -5  -4  13 5370.96 388.843  18
  -5  -4  13 5861.85 430.225  10
  -5  -4  14 6487.25 385.148  18
  -5  -4  14 6907.50 424.732  10
  -5  -4  15 11390.4 503.686  17
  -5  -4  15 11932.6 494.262  10
  -5  -4  16 16412.4 549.895  17
  -5  -4  16 16783.2 525.727  10
  -5  -3 -12 5046.14 323.144  10
  -5  -3 -11 7588.49 456.673  18
  -5  -3 -11 7121.82 429.382  10
  -5  -3 -10 11182.5 606.784  18
  -5  -3 -10 11084.9 572.191  10
  -5  -3 -10 11537.4 535.894  20
  -5  -3  -9 5664.37 500.817  18
  -5  -3  -9 5887.12 486.570  10
  -5  -3  -9 5902.82 453.571  20
  -5  -3  -8 8879.30 622.183  18
  -5  -3  -8 8121.48 582.289  10
  -5  -3  -8 9699.85 592.672  20
  -5  -3  -7 1483.64 384.388  18
  -5  -3  -7 1447.61 399.246  20
  -5  -3  -6 1497.90 402.581  18
  -5  -3  -5 210.483 337.343  18
  -5  -3  -4 17858.1 862.489  10
  -5  -3  -4 20298.7 924.941  18
  -5  -3  -3 29831.8 1091.79  10
  -5  -3  -3 29778.8 1119.87  18
  -5  -3  -2 8347.53 577.540  10
  -5  -3  -2 8346.63 588.506  18
  -5  -3  -1 25732.4 970.483  10
  -5  -3  -1 23482.1 1228.65   2
  -5  -3  -1 26384.6 994.272  18
  -5  -3   0 21368.9 867.305  10
  -5  -3   0 20162.7 1151.13   2
  -5  -3   0 21562.2 879.638  18
  -5  -3   1 1069.56 288.089  18
  -5  -3   1 1047.29 322.706  10
  -5  -3   1 1027.55 337.898   9
  -5  -3   1 1180.40 309.016  13
  -5  -3   1 896.933 419.087   2
  -5  -3   2 3039.49 375.358  18
  -5  -3   2 3289.88 384.744  10
  -5  -3   2 2455.79 393.549   9
  -5  -3   3 1429.01 333.306   9
  -5  -3   3 1650.39 333.616  10
  -5  -3   3 1348.00 453.004   2
  -5  -3   3 1241.23 292.670  18
  -5  -3   3 1316.68 282.647  17
  -5  -3   4 5199.60 436.496  18
  -5  -3   4 5206.50 419.702  17
  -5  -3   4 5405.94 458.817  10
  -5  -3   4 5595.05 481.178   9
  -5  -3   4 5666.42 483.347  13
  -5  -3   4 5150.77 629.261   2
  -5  -3   5 22558.0 856.614  17
  -5  -3   5 22644.3 887.553  18
  -5  -3   5 22282.5 868.445  10
  -5  -3   5 21682.4 876.375   9
  -5  -3   5 23423.1 932.499  13
  -5  -3   5 22936.9 1224.96   2
  -5  -3   6 22269.5 865.179  10
  -5  -3   6 20339.6 1170.50   2
  -5  -3   6 20989.8 856.750  18
  -5  -3   6 20863.7 837.317  17
  -5  -3   7 34520.8 1159.37  13
  -5  -3   7 32604.4 1105.41  10
  -5  -3   7 31917.2 1097.05  17
  -5  -3   7 33358.9 1112.07  18
  -5  -3   8 14774.0 754.661  13
  -5  -3   8 14015.0 708.234  10
  -5  -3   8 13603.1 701.428  18
  -5  -3   8 14323.2 711.537  17
  -5  -3   9 24628.1 975.990  13
  -5  -3   9 25626.5 957.582  10
  -5  -3   9 24650.5 960.389  18
  -5  -3   9 25397.5 966.633  17
  -5  -3  10 1882.40 351.649  13
  -5  -3  10 1900.69 360.126  10
  -5  -3  10 2048.90 348.315  18
  -5  -3  10 2243.57 354.624  17
  -5  -3  11 98.3023 243.283  13
  -5  -3  11 176.817 280.436  10
  -5  -3  11 94.0426 268.060  18
  -5  -3  11 19.0041 250.127  17
  -5  -3  12 520.340 255.745  13
  -5  -3  12 580.520 283.159  10
  -5  -3  12 651.644 256.679  18
  -5  -3  12 750.795 281.643  17
  -5  -3  13 6873.16 454.114  13
  -5  -3  13 6479.43 466.999  10
  -5  -3  13 6190.54 461.531  18
  -5  -3  13 6009.76 468.997  17
  -5  -3  14 5271.30 405.766  10
  -5  -3  14 5152.05 394.251  18
  -5  -3  14 4957.01 411.487  17
  -5  -3  15 16610.0 621.212  10
  -5  -3  15 14896.5 617.315  18
  -5  -3  16 9281.58 428.695  18
  -5  -3  17 6872.64 310.262  18
  -5  -2 -14 432.429 153.832  10
  -5  -2 -13 1093.61 229.070  10
  -5  -2 -12 7715.15 478.222  18
  -5  -2 -11 11639.3 627.860  18
  -5  -2 -10 31456.7 1119.14  18
  -5  -2  -9 1437.79 382.666  10
  -5  -2  -8 18053.6 804.675  20
  -5  -2  -8 16720.4 827.676  10
  -5  -2  -8 19204.7 874.026  12
  -5  -2  -7 4384.92 500.700  10
  -5  -2  -7 4781.15 486.033  20
  -5  -2  -6 3102.48 451.125  10
  -5  -2  -5 751.840 378.551  10
  -5  -2  -4 11458.9 678.737  18
  -5  -2  -4 12419.9 919.989   2
  -5  -2  -4 12641.6 686.299  10
  -5  -2  -3 31350.3 1092.47  18
  -5  -2  -3 30861.1 1066.14  10
  -5  -2  -3 30038.6 1367.73   2
  -5  -2  -2 6620.02 496.606   9
  -5  -2  -2 7059.77 503.092  18
  -5  -2  -2 6749.30 498.043  10
  -5  -2  -2 6903.94 668.144   2
  -5  -2  -1 58756.4 1543.19  10
  -5  -2  -1 61516.8 1589.43   9
  -5  -2  -1 59362.4 1517.93  13
  -5  -2  -1 58199.6 1924.17   2
  -5  -2  -1 58171.4 1559.78  18
  -5  -2   0 43117.8 1252.06  18
  -5  -2   0 43026.6 1228.40  13
  -5  -2   0 43687.0 1235.88  10
  -5  -2   1 19376.4 755.802  10
  -5  -2   1 20738.0 818.129   9
  -5  -2   1 19292.6 758.942  18
  -5  -2   1 19467.6 756.550  13
  -5  -2   1 18600.4 1026.82   2
  -5  -2   2 834.749 260.390  10
  -5  -2   2 827.261 275.798   9
  -5  -2   2 1118.08 258.716  18
  -5  -2   2 830.401 225.868  17
  -5  -2   2 1073.72 261.427  13
  -5  -2   2 942.752 393.114   2
  -5  -2   3 8814.89 502.137  10
  -5  -2   3 9595.43 551.332   9
  -5  -2   3 8749.16 505.075  18
  -5  -2   3 8496.93 465.682  17
  -5  -2   3 9110.52 531.411  13
  -5  -2   3 9394.65 747.328   2
  -5  -2   4 5031.07 418.221   9
  -5  -2   4 4701.80 389.966  18
  -5  -2   4 4757.51 363.801  17
  -5  -2   4 4820.80 397.461  10
  -5  -2   4 5133.22 581.606   2
  -5  -2   5 50266.1 1357.45  10
  -5  -2   5 50172.6 1378.09   9
  -5  -2   5 52908.6 1436.38  13
  -5  -2   5 50041.2 1769.82   2
  -5  -2   5 48707.0 1328.03  17
  -5  -2   5 50366.3 1381.32  18
  -5  -2   6 12912.1 621.263  10
  -5  -2   6 12534.2 646.225  13
  -5  -2   6 11956.5 842.413   2
  -5  -2   6 12394.2 622.350  18
  -5  -2   6 11883.2 589.039  17
  -5  -2   7 17575.7 736.935  10
  -5  -2   7 18327.8 792.996  13
  -5  -2   7 15605.3 980.825   2
  -5  -2   7 17758.9 763.224  18
  -5  -2   7 16685.1 724.193  17
  -5  -2   8 18011.9 756.308  17
  -5  -2   8 18734.3 794.649  18
  -5  -2   8 17497.6 742.305  10
  -5  -2   8 16574.7 780.062  13
  -5  -2   9 3407.04 405.502  18
  -5  -2   9 3144.36 365.036  10
  -5  -2   9 3073.83 388.867  13
  -5  -2  10 56311.0 1568.29  18
  -5  -2  10 54231.7 1482.29  10
  -5  -2  10 53257.6 1533.91  13
  -5  -2  11 2742.29 371.363  18
  -5  -2  11 2849.76 357.379  10
  -5  -2  11 2627.14 360.628  13
  -5  -2  12 9377.94 584.433  18
  -5  -2  12 7664.58 507.186  10
  -5  -2  12 8603.23 548.364  13
  -5  -2  13 1254.08 300.346  18
  -5  -2  13 1061.45 270.777  10
  -5  -2  13 1306.75 284.618  13
  -5  -2  14 22170.2 865.850  18
  -5  -2  14 23457.0 823.232  10
  -5  -2  14 25012.8 856.444  13
  -5  -2  15 15957.2 679.179  18
  -5  -2  16 10986.0 507.756  18
  -5  -2  16 10318.7 507.066  17
  -5  -2  17 26430.3 749.912  18
  -5  -2  17 25044.4 744.696  17
  -5  -2  18 2334.81 198.083  17
  -5  -1 -14 3498.70 304.952  10
  -5  -1 -13 322.537 229.760  18
  -5  -1 -13 371.702 254.505  10
  -5  -1 -12 11096.0 609.139  18
  -5  -1 -12 10735.5 599.098  10
  -5  -1 -11 8360.43 508.995  15
  -5  -1 -11 8791.27 595.374  18
  -5  -1 -11 9437.50 586.617  10
  -5  -1 -10 20795.8 863.048  15
  -5  -1 -10 21948.8 948.088  18
  -5  -1  -9 1240.27 368.498  12
  -5  -1  -9 1024.80 363.777  18
  -5  -1  -9 1148.84 379.573  10
  -5  -1  -8 19292.2 904.450  12
  -5  -1  -8 20192.3 940.315  18
  -5  -1  -7 20686.3 920.300  12
  -5  -1  -7 21212.0 951.460  18
  -5  -1  -7 23059.4 952.870  10
  -5  -1  -6 11085.1 681.733  18
  -5  -1  -6 11735.9 664.634  12
  -5  -1  -6 12441.7 956.330   2
  -5  -1  -6 10998.4 668.745  10
  -5  -1  -5 132.847 279.162  18
  -5  -1  -5 138.279 301.208  10
  -5  -1  -5 83.0074 254.622  12
  -5  -1  -5 83.6309 392.326   2
  -5  -1  -4 1406.55 315.278  18
  -5  -1  -4 1456.71 337.523  10
  -5  -1  -4 1346.58 273.052   9
  -5  -1  -4 1729.46 294.912  12
  -5  -1  -4 1243.32 436.678   2
  -5  -1  -3 18347.6 766.528  18
  -5  -1  -3 18501.0 774.020  10
  -5  -1  -3 19300.9 735.533   9
  -5  -1  -3 18800.9 724.917  12
  -5  -1  -3 18143.6 1021.35   2
  -5  -1  -2 22577.7 811.846   9
  -5  -1  -2 22426.8 813.956  10
  -5  -1  -2 21776.2 811.243  18
  -5  -1  -1 28940.2 944.370  18
  -5  -1  -1 29712.6 1235.48   2
  -5  -1  -1 32293.0 971.603   9
  -5  -1   0 77381.4 1872.67   6
  -5  -1   0 69866.9 2109.86   2
  -5  -1   1 7113.01 471.883   6
  -5  -1   1 7148.60 625.110   2
  -5  -1   2 9849.68 551.222   6
  -5  -1   2 9519.65 686.943   2
  -5  -1   3 19889.4 807.541   6
  -5  -1   3 18956.9 972.291   2
  -5  -1   4 5302.47 429.600   6
  -5  -1   4 4858.62 534.523   2
  -5  -1   5 16242.3 772.034   6
  -5  -1   5 14812.1 867.500   2
  -5  -1   6 4650.73 444.949   6
  -5  -1   6 4064.50 343.335  12
  -5  -1   6 3874.45 490.581   2
  -5  -1   6 4106.39 344.703   9
  -5  -1   7 27293.6 911.194  12
  -5  -1   7 28290.8 975.089  13
  -5  -1   7 29956.7 1125.97   6
  -5  -1   8 29858.4 981.974  12
  -5  -1   8 29047.7 1025.13  13
  -5  -1   8 28026.2 996.102  18
  -5  -1   9 47910.3 1430.44  13
  -5  -1   9 50616.9 1412.63  12
  -5  -1   9 50774.4 1449.92  18
  -5  -1  10 35125.4 1173.89  18
  -5  -1  10 34807.6 1130.58  12
  -5  -1  10 33587.0 1142.91  13
  -5  -1  11 4378.25 436.955  18
  -5  -1  11 3694.68 396.222  13
  -5  -1  11 3994.82 414.407  12
  -5  -1  12 327.959 256.136  18
  -5  -1  12 273.073 253.786  13
  -5  -1  12 369.452 250.001  12
  -5  -1  13 525.032 282.188  18
  -5  -1  13 590.229 263.338  13
  -5  -1  13 432.579 266.300  12
  -5  -1  14 1380.54 314.532  18
  -5  -1  14 1392.91 288.697  13
  -5  -1  14 1260.80 293.782  12
  -5  -1  15 15374.1 694.740  18
  -5  -1  15 15527.1 672.796  12
  -5  -1  15 16044.6 651.620  13
  -5  -1  16 18892.0 722.601  18
  -5  -1  16 19327.6 695.348  12
  -5  -1  17 10862.6 483.813  18
  -5  -1  17 11297.6 460.176  12
  -5  -1  18 9131.41 373.396  18
  -5  -1  18 8192.31 350.815  17
  -5   0 -16 9856.38 365.483  10
  -5   0 -15 11269.5 466.216  10
  -5   0 -14 477.571 241.153  10
  -5   0 -14 429.754 209.089  11
  -5   0 -13 248.488 210.570  15
  -5   0 -13 242.455 260.816  18
  -5   0 -13 190.430 230.822  11
  -5   0 -13 216.435 259.978  10
  -5   0 -12 2126.51 336.115  15
  -5   0 -12 2326.34 375.448  18
  -5   0 -12 2123.01 336.967  11
  -5   0 -12 2405.64 395.552  10
  -5   0 -11 14864.0 723.836  15
  -5   0 -11 14928.2 773.379  18
  -5   0 -11 16727.3 824.210  12
  -5   0 -11 16984.5 792.555  10
  -5   0 -10 3178.04 442.493  15
  -5   0 -10 3398.78 479.528  12
  -5   0 -10 3053.13 434.108  18
  -5   0 -10 3521.72 469.774  10
  -5   0  -9 23360.8 1047.92  12
  -5   0  -9 26662.0 1061.83  18
  -5   0  -8 25097.0 1030.33  12
  -5   0  -8 25827.4 1037.92  18
  -5   0  -8 28244.4 1043.47  10
  -5   0  -7 24517.7 975.973  18
  -5   0  -7 24297.7 968.259  12
  -5   0  -7 25515.7 1332.96   2
  -5   0  -7 23519.9 955.199  10
  -5   0  -6 14192.2 720.355  18
  -5   0  -6 13797.7 719.925  10
  -5   0  -6 14832.7 712.789  12
  -5   0  -5 3533.85 388.410  18
  -5   0  -5 3163.74 393.456  10
  -5   0  -5 3326.27 308.003   9
  -5   0  -5 3652.18 366.943  12
  -5   0  -5 3693.76 608.904   2
  -5   0  -4 42.6087 207.601  12
  -5   0  -4 149.125 266.525  10
  -5   0  -4 46.0460 230.332  18
  -5   0  -3 546.293 369.019   2
  -5   0  -2 31630.0 1064.07   6
  -5   0  -2 32657.2 1289.89   2
  -5   0  -1 79925.0 1923.32   6
  -5   0  -1 78377.4 2181.10   2
  -5   0   0 59705.9 1561.12   6
  -5   0   0 58970.2 1773.21   2
  -5   0   1 43342.7 1261.11   6
  -5   0   1 42865.7 1443.91   2
  -5   0   2 15000.9 677.957   6
  -5   0   2 15439.6 826.963   2
  -5   0   3 2172.61 296.135   6
  -5   0   3 2389.82 388.416   2
  -5   0   4 31358.4 1078.33   6
  -5   0   4 27729.0 1121.81   2
  -5   0   5 376.920 213.231   6
  -5   0   5 314.536 274.679   2
  -5   0   6 5894.67 414.542  13
  -5   0   6 5898.32 412.420  18
  -5   0   6 6560.92 498.629   6
  -5   0   7 22924.8 826.615  12
  -5   0   7 22336.0 826.854  18
  -5   0   8 60034.8 1553.26  12
  -5   0   8 58236.3 1554.59  13
  -5   0   8 57635.0 1544.91  18
  -5   0   8 61909.8 1820.77   6
  -5   0   9 20867.5 848.054  13
  -5   0   9 21278.7 849.849  12
  -5   0   9 20694.5 854.368  18
  -5   0   9 22259.6 1039.35   6
  -5   0  10 18925.3 824.232  12
  -5   0  10 17652.1 789.203  13
  -5   0  10 18288.2 823.731  18
  -5   0  10 19680.5 997.666   6
  -5   0  11 11589.5 656.669  18
  -5   0  11 11783.9 647.238  13
  -5   0  11 11108.3 640.342  12
  -5   0  12 3303.16 407.759  18
  -5   0  12 3177.39 395.923  12
  -5   0  12 3777.23 396.891  13
  -5   0  13 1531.23 333.330  18
  -5   0  13 1730.12 334.573  12
  -5   0  13 2223.67 337.705  13
  -5   0  14 1554.32 320.300  12
  -5   0  14 1417.15 285.424  13
  -5   0  15 12293.0 582.799  13
  -5   0  15 12360.3 632.723  12
  -5   0  16 13061.0 536.313  13
  -5   0  16 12776.0 589.798  12
  -5   0  17 14590.6 559.838  12
  -5   0  18 11188.2 416.343  12
  -5   1 -16 12546.0 419.241  11
  -5   1 -16 13254.4 465.613  10
  -5   1 -15 11840.3 487.160  11
  -5   1 -15 11920.8 518.303  10
  -5   1 -14 5129.63 374.172  15
  -5   1 -14 5527.36 393.092  11
  -5   1 -14 5507.10 422.373  10
  -5   1 -13 1460.19 307.613  15
  -5   1 -13 1586.02 337.113  10
  -5   1 -13 1557.34 310.426  11
  -5   1 -13 1637.63 305.296  18
  -5   1 -12 3173.52 404.546  15
  -5   1 -12 3545.40 430.089  10
  -5   1 -12 3298.49 446.896  12
  -5   1 -12 3439.76 409.635  18
  -5   1 -11 3918.60 459.173  15
  -5   1 -11 4147.74 444.541  11
  -5   1 -11 4181.52 473.738  10
  -5   1 -11 4155.01 495.092  12
  -5   1 -11 3949.73 446.028  18
  -5   1 -10 14731.1 779.988  15
  -5   1 -10 16584.0 804.586  10
  -5   1 -10 14693.8 759.893  18
  -5   1  -9 12343.5 745.627  12
  -5   1  -9 14323.4 750.321  18
  -5   1  -8 51193.4 1442.91  10
  -5   1  -8 42652.3 1397.30  12
  -5   1  -8 51912.6 1907.94   2
  -5   1  -8 42333.6 1367.99  18
  -5   1  -7 25999.5 972.193  10
  -5   1  -7 25710.3 975.447  12
  -5   1  -7 28038.1 1374.00   2
  -5   1  -7 23522.1 943.725  18
  -5   1  -6 5610.16 443.021  12
  -5   1  -6 5393.78 454.964  10
  -5   1  -6 5589.35 452.210  18
  -5   1  -5 25175.5 870.922  12
  -5   1  -5 27468.5 1307.68   2
  -5   1  -4 335.240 386.869   2
  -5   1  -3 300.916 369.974   2
  -5   1  -2 3463.09 485.040   2
  -5   1  -2 3550.37 340.523   6
  -5   1  -1 44368.4 1503.71   2
  -5   1  -1 43320.9 1259.13   6
  -5   1   0 32394.0 1218.24   2
  -5   1   0 32585.8 1037.21   6
  -5   1   1 49193.6 1532.86   2
  -5   1   1 50475.1 1374.57   6
  -5   1   2 52305.4 1563.90   2
  -5   1   2 53705.6 1458.83   6
  -5   1   3 34417.9 1215.01   2
  -5   1   3 40005.7 1220.58   6
  -5   1   4 9856.50 573.945   6
  -5   1   5 7862.91 534.830   6
  -5   1   6 77903.2 2040.27   6
  -5   1   7 10134.4 532.441  18
  -5   1   7 10030.3 549.495  13
  -5   1   7 10825.4 564.548  12
  -5   1   7 11728.9 691.417   6
  -5   1   8 9228.34 479.481   9
  -5   1   8 10985.1 595.924  12
  -5   1   8 10359.2 566.624  18
  -5   1   8 10901.5 703.810   6
  -5   1   9 41389.0 1279.15  12
  -5   1   9 39263.2 1232.71  18
  -5   1   9 42221.2 1499.49   6
  -5   1  10 25875.0 974.266  13
  -5   1  10 26793.8 1016.84  12
  -5   1  10 26684.9 984.528  18
  -5   1  10 25891.2 1184.35   6
  -5   1  11 19606.7 854.606  18
  -5   1  11 18474.8 872.005  12
  -5   1  12 23208.9 935.831  18
  -5   1  12 22697.3 963.290  12
  -5   1  13 5466.58 474.713  18
  -5   1  13 5824.70 459.393  13
  -5   1  13 5471.54 499.311  12
  -5   1  14 11014.2 618.110  18
  -5   1  14 10839.5 629.105  12
  -5   1  14 11249.4 597.529  13
  -5   1  15 771.652 265.376  18
  -5   1  15 789.973 245.002  13
  -5   1  15 617.342 279.407  12
  -5   1  16 17303.6 685.590  18
  -5   1  16 17681.2 641.483  13
  -5   1  16 18634.7 723.613  12
  -5   1  17 21961.9 703.320  18
  -5   1  17 21600.5 636.952  13
  -5   1  17 23006.8 728.024  12
  -5   1  18 10618.3 400.371  18
  -5   1  18 11197.7 416.702  12
  -5   2 -16 7660.50 376.976  10
  -5   2 -16 8044.71 366.833  11
  -5   2 -15 28546.0 828.314  11
  -5   2 -15 26758.7 831.113  10
  -5   2 -14 6522.99 452.374  15
  -5   2 -14 7379.51 462.265  11
  -5   2 -14 6804.71 467.118  10
  -5   2 -13 8602.34 560.793  15
  -5   2 -13 9625.62 557.573  11
  -5   2 -13 8678.97 550.315  10
  -5   2 -12 2766.24 438.052  12
  -5   2 -12 2884.13 428.076  15
  -5   2 -12 2864.25 379.927  11
  -5   2 -12 3173.46 416.360  10
  -5   2 -11 172.351 348.265  12
  -5   2 -11 91.6329 334.410  15
  -5   2 -11 66.2030 260.298  11
  -5   2 -11 190.784 310.343  10
  -5   2 -10 13928.6 795.337  12
  -5   2 -10 18890.9 890.067  15
  -5   2 -10 19831.7 858.761  10
  -5   2 -10 15671.6 761.411  11
  -5   2  -9 19742.0 929.368  15
  -5   2  -9 22904.9 910.238  10
  -5   2  -8 28031.9 1070.14  12
  -5   2  -8 33005.5 1092.75  10
  -5   2  -7 45139.4 1343.55  12
  -5   2  -6 23702.2 1275.17   2
  -5   2  -6 21295.2 819.225  12
  -5   2  -5 32077.5 1411.14   2
  -5   2  -5 27952.5 919.207  12
  -5   2  -4 7819.86 728.913   2
  -5   2  -3 4837.37 391.221   6
  -5   2  -3 5024.22 603.049   2
  -5   2  -2 1025.11 230.610   6
  -5   2  -2 1136.59 405.982   2
  -5   2  -1 11104.6 566.479   6
  -5   2  -1 12390.7 805.404   2
  -5   2   0 82327.4 1964.53   6
  -5   2   0 88449.9 2299.36   2
  -5   2   1 123222. 2625.10   6
  -5   2   1 118278. 2863.36   2
  -5   2   2 41956.9 1249.64   6
  -5   2   3 59526.4 1604.89   6
  -5   2   4 3392.20 363.551   6
  -5   2   5 1569.62 299.401   6
  -5   2   6 6419.56 503.729   6
  -5   2   7 12303.9 574.989  18
  -5   2   7 12512.9 617.831  12
  -5   2   7 12678.8 618.405  13
  -5   2   7 13040.7 741.755   6
  -5   2   7 10980.1 532.849   9
  -5   2   8 25642.5 895.877  18
  -5   2   8 26155.5 953.917  12
  -5   2   8 25117.7 927.662  13
  -5   2   8 26940.4 1127.17   6
  -5   2   8 24805.2 835.015   9
  -5   2   9 16097.4 720.616  18
  -5   2   9 16457.0 771.711  12
  -5   2   9 15761.0 745.859  13
  -5   2   9 15750.3 892.682   6
  -5   2   9 17385.4 670.535   9
  -5   2  10 36007.2 1238.79  12
  -5   2  10 37514.4 1187.60  18
  -5   2  11 2616.70 388.131  12
  -5   2  11 2766.24 373.201  18
  -5   2  12 8823.68 621.692  12
  -5   2  12 9221.84 572.718  18
  -5   2  13 6667.27 496.525  13
  -5   2  13 6041.26 520.283  12
  -5   2  13 6057.23 482.159  18
  -5   2  14 4797.30 407.468  13
  -5   2  14 3946.72 414.739  12
  -5   2  14 4148.92 407.143  18
  -5   2  15 1085.48 292.733  12
  -5   2  15 799.651 233.090  13
  -5   2  15 892.827 259.031  18
  -5   2  16 14603.7 564.772  13
  -5   2  16 15532.3 627.690  12
  -5   2  16 14707.3 588.971  18
  -5   2  17 18965.3 570.617  13
  -5   2  17 19612.1 635.068  12
  -5   2  17 19435.0 608.263  18
  -5   2  18 8212.91 332.343  12
  -5   3 -16 8036.19 384.332  15
  -5   3 -16 8932.95 398.824  11
  -5   3 -16 8386.26 392.883  10
  -5   3 -15 25850.2 834.453  15
  -5   3 -15 27599.4 838.944  11
  -5   3 -15 27253.0 837.342  10
  -5   3 -14 16465.9 719.933  15
  -5   3 -14 17225.4 710.224  10
  -5   3 -14 17928.5 722.431  11
  -5   3 -13 4214.47 458.011  15
  -5   3 -13 4275.82 428.359  10
  -5   3 -13 4407.59 414.991  11
  -5   3 -12 15322.1 803.242  12
  -5   3 -12 16265.9 813.774  15
  -5   3 -12 15141.8 743.316  11
  -5   3 -12 17122.0 777.997  10
  -5   3 -11 157.583 317.973  12
  -5   3 -11 205.231 359.230  15
  -5   3 -11 189.147 279.373  11
  -5   3 -11 322.733 293.384  10
  -5   3 -10 3483.18 456.504  12
  -5   3 -10 3464.57 405.777  11
  -5   3  -9 12006.7 702.212  12
  -5   3  -8 5639.42 489.983  12
  -5   3  -8 5627.83 664.177   2
  -5   3  -8 6131.03 569.682  15
  -5   3  -7 60191.8 1610.64  12
  -5   3  -7 62605.2 2064.05   2
  -5   3  -7 61236.7 1743.15  15
  -5   3  -6 32342.0 1408.76   2
  -5   3  -6 31407.1 1012.67  12
  -5   3  -5 9991.38 792.492   2
  -5   3  -4 23333.9 1175.69   2
  -5   3  -3 582.019 206.312   6
  -5   3  -3 603.142 398.635   2
  -5   3  -2 4685.99 373.547   6
  -5   3  -2 4464.76 546.111   2
  -5   3  -1 63973.9 1576.42   6
  -5   3  -1 53061.7 1772.86   2
  -5   3   0 319347. 5399.77   6
  -5   3   0 237983. 5508.10   2
  -5   3   1 62289.7 1598.46   6
  -5   3   2 19893.5 795.579   6
  -5   3   3 24288.4 925.818   6
  -5   3   4 14981.2 716.429   6
  -5   3   5 22148.3 919.046   6
  -5   3   6 8675.98 480.117   9
  -5   3   6 10163.4 531.273  12
  -5   3   6 9694.83 532.804  13
  -5   3   6 10686.4 651.372   6
  -5   3   6 9634.50 672.296  14
  -5   3   7 14462.7 637.935   9
  -5   3   7 16072.0 707.545  12
  -5   3   7 14766.2 690.741  13
  -5   3   7 17111.0 855.518   6
  -5   3   7 17691.5 846.398  14
  -5   3   8 9627.44 517.089   9
  -5   3   8 10722.1 694.550  14
  -5   3   8 9160.78 565.688  12
  -5   3   8 8241.37 545.112  13
  -5   3   8 9641.79 672.192   6
  -5   3   9 13500.6 605.533   9
  -5   3   9 11064.3 592.373  18
  -5   3   9 12428.0 677.134  13
  -5   3   9 11218.7 645.086  12
  -5   3   9 11818.4 774.668   6
  -5   3  10 17431.2 801.106  13
  -5   3  10 11575.9 688.488  12
  -5   3  10 12281.9 645.666  18
  -5   3  10 19502.1 707.721   9
  -5   3  11 39646.4 1223.02  18
  -5   3  11 39469.8 1287.78  12
  -5   3  12 15014.1 707.412  18
  -5   3  12 14831.3 749.424  12
  -5   3  13 8584.10 528.936  18
  -5   3  13 8633.46 572.220  12
  -5   3  13 10019.4 575.319  13
  -5   3  14 7623.01 472.679  18
  -5   3  14 8130.13 516.864  12
  -5   3  14 8086.77 494.980  13
  -5   3  15 1010.92 235.391  18
  -5   3  15 1267.71 269.934  12
  -5   3  15 1122.44 237.548  13
  -5   3  16 1135.25 200.439  18
  -5   3  16 1390.71 227.977  12
  -5   3  16 1169.28 203.013  13
  -5   3  17 4125.43 234.935  18
  -5   3  17 4350.17 241.873  13
  -5   3  17 4855.33 273.449  12
  -5   4 -17 390.645 137.273  11
  -5   4 -16 21642.9 652.787  11
  -5   4 -16 20751.7 663.713  15
  -5   4 -15 25069.7 795.847  11
  -5   4 -15 24427.6 826.978  15
  -5   4 -14 8456.15 503.404  11
  -5   4 -14 8287.84 537.481  15
  -5   4 -13 21165.1 826.066  11
  -5   4 -13 21510.1 899.213  15
  -5   4 -12 3886.05 400.844  11
  -5   4 -12 4625.11 478.458  12
  -5   4 -11 2954.44 401.755  11
  -5   4 -11 3982.42 482.321  12
  -5   4 -10 1239.17 413.292  15
  -5   4 -10 690.649 294.816  11
  -5   4 -10 763.717 316.012  12
  -5   4  -9 10595.9 601.907  11
  -5   4  -9 9246.84 628.240  12
  -5   4  -8 4820.74 459.623  12
  -5   4  -8 5830.04 561.899  15
  -5   4  -7 53066.1 1500.80  12
  -5   4  -7 57860.9 1966.40   2
  -5   4  -7 59426.5 1681.86  15
  -5   4  -6 35581.0 1084.39  12
  -5   4  -6 33063.0 1425.49   2
  -5   4  -6 35022.2 1222.32  15
  -5   4  -5 37647.1 1068.24  12
  -5   4  -5 34660.0 1190.26  15
  -5   4  -5 34665.4 1414.85   2
  -5   4  -4 12301.4 799.094   2
  -5   4  -3 14827.0 866.581   2
  -5   4  -2 1247.22 246.673   6
  -5   4  -2 824.934 336.345   2
  -5   4  -1 508.670 194.678   6
  -5   4   0 29140.2 971.631   6
  -5   4   1 41792.2 1230.95   6
  -5   4   2 5212.32 413.000   6
  -5   4   3 69584.0 1835.17   6
  -5   4   4 82344.0 2104.91  14
  -5   4   4 89441.4 2157.27   6
  -5   4   5 1388.04 444.725  14
  -5   4   5 1784.80 313.339   6
  -5   4   5 1493.29 256.635  12
  -5   4   5 1654.76 283.717  13
  -5   4   5 1300.53 279.082   9
  -5   4   6 9095.85 672.145  14
  -5   4   6 10674.9 665.938   6
  -5   4   6 9899.91 552.271  13
  -5   4   6 10972.5 554.977  12
  -5   4   6 9569.03 535.309   9
  -5   4   7 26.4909 403.646  14
  -5   4   7 164.831 236.633   6
  -5   4   7 289.419 240.492   9
  -5   4   7 141.671 245.333  13
  -5   4   7 16.5097 231.538  12
  -5   4   8 1849.89 360.194   6
  -5   4   8 1909.79 321.973  13
  -5   4   8 1563.08 303.641  12
  -5   4   8 1832.76 311.874   9
  -5   4   9 876.071 307.632  13
  -5   4   9 690.173 272.369  12
  -5   4   9 979.676 435.430  14
  -5   4   9 1251.73 280.207   9
  -5   4  10 32756.3 1124.69  13
  -5   4  10 35340.7 1011.06   9
  -5   4  11 29169.6 1041.91  13
  -5   4  11 30503.6 912.009   9
  -5   4  12 15001.2 715.607  13
  -5   4  12 13411.1 682.345  12
  -5   4  13 7177.68 480.902  12
  -5   4  14 8983.49 484.751  12
  -5   4  14 9266.50 498.153  13
  -5   4  15 1209.60 214.795  12
  -5   4  15 1188.20 226.045  13
  -5   4  16 58.2931 133.380  13
  -5   4  16-1.82653 132.548  12
  -5   5 -16 5691.39 352.816  15
  -5   5 -16 5875.30 322.938  11
  -5   5 -15 35300.7 1034.50  15
  -5   5 -15 36305.7 985.381  11
  -5   5 -14 2624.61 374.018  15
  -5   5 -14 2657.62 323.157  11
  -5   5 -13 14982.0 678.811  11
  -5   5 -12 17617.3 835.302  15
  -5   5 -12 13022.3 671.608  11
  -5   5 -11 8102.26 621.432  15
  -5   5 -11 5041.16 462.067  11
  -5   5 -10 6545.65 587.777  15
  -5   5 -10 4995.46 462.640  11
  -5   5  -9 302.639 377.714  15
  -5   5  -9 72.4816 246.302  11
  -5   5  -8 14268.1 814.466  15
  -5   5  -8 14579.1 673.705  11
  -5   5  -7 6494.89 578.767  15
  -5   5  -7 7496.81 478.335  11
  -5   5  -6 40795.0 1336.83  15
  -5   5   0 515.417 205.289   9
  -5   5   1 7941.35 553.698  14
  -5   5   1 8352.44 464.373   9
  -5   5   2 48574.1 1412.07  14
  -5   5   2 48854.1 1300.63   9
  -5   5   3 20436.7 889.601  14
  -5   5   3 18632.3 754.158   9
  -5   5   4 23170.0 965.413  14
  -5   5   4 20512.8 805.523   9
  -5   5   5 38552.9 1323.64  14
  -5   5   6 1716.38 308.287  13
  -5   5   6 1572.10 492.792  14
  -5   5   6 2226.52 342.253   9
  -5   5   7 24417.5 960.756  13
  -5   5   7 30325.9 1006.95   9
  -5   5   8 6782.75 519.579  13
  -5   5   8 6110.31 629.411  14
  -5   5   8 8175.10 528.042   9
  -5   5   9 20182.3 861.891  13
  -5   5   9 19051.4 934.365  14
  -5   5   9 21262.0 817.949   9
  -5   5  10 7157.36 522.800  13
  -5   5  10 7487.88 583.103  14
  -5   5  10 7907.64 480.262   9
  -5   5  11 23457.1 917.537  13
  -5   5  11 24181.3 802.661   9
  -5   5  12 10147.9 566.258  13
  -5   5  12 10107.2 464.473   9
  -5   5  13 7154.97 454.087  13
  -5   6 -16 3352.03 273.145  15
  -5   6 -16 3572.82 247.893  11
  -5   6 -15 11466.6 480.570  11
  -5   6 -14 9379.38 545.553  15
  -5   6 -14 9040.00 478.419  11
  -5   6 -13 9372.41 596.831  15
  -5   6 -13 7904.81 487.916  11
  -5   6 -12 22380.4 913.188  15
  -5   6 -12 15114.2 706.357  11
  -5   6 -11 16583.7 821.907  15
  -5   6 -11 10953.6 612.595  11
  -5   6 -10 3221.96 475.339  15
  -5   6 -10 2694.87 362.708  11
  -5   6  -9 2727.32 457.235  15
  -5   6  -9 2751.80 368.091  11
  -5   6  -8 6368.22 571.542  15
  -5   6  -8 8117.44 522.304  11
  -5   6  -7 5046.81 519.257  15
  -5   6  -7 7307.00 481.962  11
  -5   6  -6 35513.6 1075.64  11
  -5   6  -2 6960.22 524.175  14
  -5   6  -1 8960.65 590.925  14
  -5   6   0 449.517 357.548  14
  -5   6   0 483.245 228.505   9
  -5   6   1 16729.3 799.483  14
  -5   6   1 16242.4 686.724   9
  -5   6   2 9896.25 657.885  14
  -5   6   2 8839.63 528.804   9
  -5   6   3 33067.4 1180.76  14
  -5   6   3 28771.8 1006.25   9
  -5   6   4 18038.4 888.421  14
  -5   6   4 13370.0 686.030   9
  -5   6   5 28816.1 1133.50  14
  -5   6   5 24657.5 946.903   9
  -5   6   6 18415.4 783.458  13
  -5   6   7 2556.23 366.362  13
  -5   6   7 2739.84 511.363  14
  -5   6   7 3319.99 387.341   9
  -5   6   8 494.293 281.399  13
  -5   6   8 520.937 426.075  14
  -5   6   8 490.688 278.637   9
  -5   6   9 2377.90 340.670  13
  -5   6   9 2496.55 455.937  14
  -5   6   9 2404.31 332.481   9
  -5   6  10 2756.31 357.852  13
  -5   6  10 2818.26 414.514  14
  -5   6  10 3043.99 325.864   9
  -5   6  11 5289.75 416.813  13
  -5   6  11 5058.58 354.344   9
  -5   6  12 20494.5 736.704  13
  -5   6  12 21532.2 647.514   9
  -5   6  13 12825.5 507.367  13
  -5   6  14 6207.47 312.196  13
  -5   7 -15 3527.08 298.008  15
  -5   7 -15 3585.85 262.289  11
  -5   7 -14 20977.0 738.199  15
  -5   7 -14 19940.0 672.314  11
  -5   7 -13 5663.98 445.768  15
  -5   7 -13 4524.37 365.556  11
  -5   7 -12 16503.6 745.040  15
  -5   7 -12 11345.6 583.041  11
  -5   7 -11 23316.3 920.499  15
  -5   7 -11 16648.2 737.880  11
  -5   7 -10 7030.42 563.181  15
  -5   7 -10 6885.54 493.063  11
  -5   7  -9 203.951 313.458  15
  -5   7  -9 278.476 280.925  11
  -5   7  -8 1709.30 392.746  15
  -5   7  -8 2588.63 352.612  11
  -5   7  -7 19524.3 802.763  11
  -5   7  -6 989.739 292.153  11
  -5   7  -5 18836.7 757.123  11
  -5   7  -4 57224.0 1596.83  14
  -5   7  -4 60116.2 1516.15  11
  -5   7  -3 11628.3 678.201  14
  -5   7  -2 14664.0 756.819  14
  -5   7  -1 7976.46 607.865  14
  -5   7   0 6018.24 571.592  14
  -5   7   0 5290.97 407.414   9
  -5   7   1 528.376 414.845  14
  -5   7   1 747.794 264.574   9
  -5   7   2 12043.5 751.520  14
  -5   7   2 9810.14 581.883   9
  -5   7   3 6523.97 611.199  14
  -5   7   3 5119.50 444.468   9
  -5   7   4 31847.4 1149.14  14
  -5   7   4 21320.3 892.284   9
  -5   7   5 15154.0 728.242   9
  -5   7   6 10104.1 739.300  14
  -5   7   7 14255.6 661.573  13
  -5   7   7 13120.8 783.419  14
  -5   7   8 3964.59 389.091  13
  -5   7   8 3550.09 471.655  14
  -5   7   8 4323.53 400.111   9
  -5   7   9 2078.33 304.799  13
  -5   7   9 1960.95 387.442  14
  -5   7   9 2197.89 299.075   9
  -5   7  10 118.978 205.720  13
  -5   7  10 172.152 203.753   9
  -5   7  11 5758.56 360.259  13
  -5   7  11 5997.94 326.729   9
  -5   7  12 4025.72 277.013  13
  -5   7  12 4181.84 233.093   9
  -5   7  13 16422.1 475.734  13
  -5   8 -14 14750.0 531.865  15
  -5   8 -14 15164.4 510.568  11
  -5   8 -13 2831.31 300.675  15
  -5   8 -13 2621.16 273.872  11
  -5   8 -12 11045.2 539.783  15
  -5   8 -12 9205.56 477.768  11
  -5   8 -11 19453.4 759.662  15
  -5   8 -11 16671.4 686.968  11
  -5   8 -10 4017.74 407.280  15
  -5   8 -10 4884.01 410.690  11
  -5   8  -9 693.296 288.330  11
  -5   8  -8 3424.82 389.444  11
  -5   8  -7 1058.94 302.848  11
  -5   8  -6 680.299 285.885  11
  -5   8  -5 8799.85 603.722  14
  -5   8  -5 10227.9 580.372  11
  -5   8  -4 38059.2 1253.99  14
  -5   8  -4 37109.4 1150.85  11
  -5   8  -3 23067.3 959.412  14
  -5   8  -3 22553.5 857.792  11
  -5   8  -2 7910.49 624.756  14
  -5   8  -2 7270.44 499.217  11
  -5   8  -1 24077.2 996.307  14
  -5   8  -1 20631.7 822.905  11
  -5   8   0 4767.34 545.495  14
  -5   8   0 3991.15 369.465   9
  -5   8   1 15845.8 838.994  14
  -5   8   1 14000.5 652.989   9
  -5   8   2 1111.75 442.449  14
  -5   8   2 767.823 274.136   9
  -5   8   3 5046.82 566.247  14
  -5   8   3 4095.14 404.568   9
  -5   8   4 5517.70 446.059   9
  -5   8   5 15927.3 851.963  14
  -5   8   5 17365.5 740.545   9
  -5   8   6 12942.2 755.525  14
  -5   8   6 15730.9 677.072   9
  -5   8   7 13225.3 701.862  14
  -5   8   8 531.933 310.772  14
  -5   8   8 502.952 230.443   9
  -5   8   9 4461.71 369.617  14
  -5   8   9 4928.38 325.196   9
  -5   8  10 42.0938 146.455   9
  -5   8  10 143.595 137.964  13
  -5   9 -13 1987.77 211.599  11
  -5   9 -12 8878.10 404.381  11
  -5   9 -11 7744.46 422.067  11
  -5   9 -10 6372.52 414.623  11
  -5   9  -9 11036.5 548.777  11
  -5   9  -8 322.908 269.120  11
  -5   9  -7 11.4406 260.254  11
  -5   9  -6 1092.76 307.193  11
  -5   9  -6 743.443 323.752  14
  -5   9  -5 11569.7 602.257  11
  -5   9  -5 9714.57 615.654  14
  -5   9  -4 8078.54 524.276  11
  -5   9  -4 8037.87 586.932  14
  -5   9  -3 25402.0 919.824  11
  -5   9  -3 26324.9 1012.70  14
  -5   9  -2 27890.5 967.133  11
  -5   9  -2 30103.4 1087.78  14
  -5   9  -1 4599.08 427.584  11
  -5   9  -1 4833.34 535.354  14
  -5   9   0 8546.41 540.854  11
  -5   9   0 9779.77 663.232  14
  -5   9   1 1090.39 246.553   9
  -5   9   1 1499.92 440.875  14
  -5   9   2 501.481 231.567   9
  -5   9   2 472.999 409.467  14
  -5   9   3 482.082 229.275   9
  -5   9   4 13041.7 573.430   9
  -5   9   4 13967.6 736.984  14
  -5   9   5 7274.35 422.507   9
  -5   9   5 6268.66 517.482  14
  -5   9   6 2963.87 287.405   9
  -5   9   6 2747.37 379.814  14
  -5   9   7 15149.4 536.300   9
  -5   9   7 14033.4 580.201  14
  -5  10 -10 10483.6 426.323  11
  -5  10  -9 3011.85 284.331  11
  -5  10  -8 1307.98 252.679  11
  -5  10  -7 1506.90 282.422  11
  -5  10  -6 1288.17 282.705  11
  -5  10  -6 770.992 304.385  14
  -5  10  -5 2329.42 325.379  11
  -5  10  -5 1789.61 354.662  14
  -5  10  -4 7634.83 467.002  11
  -5  10  -4 6873.35 498.802  14
  -5  10  -3 10608.2 540.317  11
  -5  10  -3 9762.55 586.192  14
  -5  10  -2 7774.64 477.866  11
  -5  10  -2 8064.30 549.495  14
  -5  10  -1 10548.5 617.154  14
  -5  10   0 1177.45 374.281  14
  -5  10   3 41.5128 153.332   9
  -5  10   3 138.537 311.402  14
  -5  10   4 2310.98 207.510   9
  -5  10   4 2650.02 343.053  14
  -5  10   5 5936.10 282.392   9
  -5  10   5 6410.80 370.156  14
  -5  11  -4 547.925 240.109  14
  -5  11  -3 3066.72 312.310  14
  -5  11  -2 8402.71 440.917  14
  -5  11  -1 7074.88 420.291  14
  -4  -8  -1 3394.77 332.781  20
  -4  -8   0 3018.48 325.826  19
  -4  -8   1 3093.38 348.758  19
  -4  -8   2 6611.26 451.036  19
  -4  -8   2 7216.46 396.384  10
  -4  -8   3 3468.04 317.899  10
  -4  -8   4 425.143 231.560  10
  -4  -8   5 3935.81 332.454  10
  -4  -8   6 2738.59 294.812  10
  -4  -8   7 5701.23 363.225  10
  -4  -8   8 5387.57 338.591  10
  -4  -8   9 4096.60 289.842  10
  -4  -7  -4 1038.06 279.381  19
  -4  -7  -4 1059.75 319.443  20
  -4  -7  -4 1142.95 238.563  10
  -4  -7  -3 6083.40 461.500  19
  -4  -7  -3 5165.73 379.810  10
  -4  -7  -2 1414.11 370.196  19
  -4  -7  -2 1347.99 294.418  10
  -4  -7  -1 6571.54 528.114  19
  -4  -7  -1 6937.93 472.677  10
  -4  -7   0 12071.7 615.862  10
  -4  -7   1 4092.36 415.437  10
  -4  -7   2 24157.6 890.023  10
  -4  -7   3 3716.19 402.613  10
  -4  -7   4 2701.16 378.183  10
  -4  -7   5 526.862 294.385  10
  -4  -7   6 4261.82 414.304  10
  -4  -7   7 3385.12 392.634  10
  -4  -7   8 14480.2 665.123  10
  -4  -7   9 14985.1 653.139  10
  -4  -7  10 8021.05 469.844  10
  -4  -7  11 4238.66 347.573  10
  -4  -7  12 2616.45 274.469  10
  -4  -7  13 1778.34 216.362  10
  -4  -6  -9 3103.52 259.985  20
  -4  -6  -8 3232.54 270.544  19
  -4  -6  -8 3405.39 317.666  20
  -4  -6  -7 10233.3 496.432  19
  -4  -6  -7 10934.1 538.034  20
  -4  -6  -7 10565.7 475.049  10
  -4  -6  -6 2747.97 397.959  20
  -4  -6  -6 2811.62 360.017  19
  -4  -6  -6 2846.60 323.856  10
  -4  -6  -5 1494.77 369.861  19
  -4  -6  -5 1631.16 385.940  20
  -4  -6  -5 1487.76 323.313  10
  -4  -6  -4 1292.31 386.196  19
  -4  -6  -4 1306.73 323.165  10
  -4  -6  -3 12372.6 704.291  19
  -4  -6  -3 13185.3 680.178  10
  -4  -6  -2 6426.42 571.200  19
  -4  -6  -2 5939.62 504.620  10
  -4  -6  -1 7427.39 553.637  10
  -4  -6   0 12053.7 670.813  10
  -4  -6   1 19248.4 833.962  10
  -4  -6   2 3866.43 442.894  10
  -4  -6   3 13531.5 704.271  10
  -4  -6   4 28793.7 1041.86  10
  -4  -6   5 5933.42 506.772  10
  -4  -6   6 174.061 323.301  10
  -4  -6   7 9139.93 588.107  10
  -4  -6   8 2296.27 388.171  10
  -4  -6   9 9967.61 609.783  10
  -4  -6   9 10619.8 607.971  17
  -4  -6  10 14314.3 700.848  10
  -4  -6  10 14872.2 690.148  17
  -4  -6  11 13714.7 659.967  10
  -4  -6  11 13682.9 646.088  17
  -4  -6  12 9453.97 507.404  17
  -4  -6  13 6877.95 411.880  17
  -4  -6  14 258.324 175.550  17
  -4  -6  15 1230.64 203.061  10
  -4  -5 -11 13.3659 161.577  20
  -4  -5 -10 3452.39 272.548  19
  -4  -5 -10 3743.32 308.164  20
  -4  -5 -10 3563.48 282.082  10
  -4  -5  -9 7757.23 467.957  20
  -4  -5  -9 7803.39 440.966  19
  -4  -5  -9 7122.97 421.224  10
  -4  -5  -9 8173.95 459.362  18
  -4  -5  -8 7756.63 518.721  20
  -4  -5  -8 7732.71 496.297  19
  -4  -5  -8 7487.34 474.651  10
  -4  -5  -8 8891.67 516.527  18
  -4  -5  -7 11194.6 648.577  20
  -4  -5  -7 12965.9 660.677  19
  -4  -5  -7 10340.1 586.322  10
  -4  -5  -7 12111.9 652.616  18
  -4  -5  -6 9550.36 613.163  19
  -4  -5  -6 7924.51 555.206  10
  -4  -5  -6 8597.62 594.234  18
  -4  -5  -5 8054.33 618.065  19
  -4  -5  -5 7378.22 555.983  10
  -4  -5  -5 7148.53 575.030  18
  -4  -5  -4 5628.89 547.159  19
  -4  -5  -4 6136.23 523.771  10
  -4  -5  -4 5960.29 548.635  18
  -4  -5  -3 17904.5 854.692  19
  -4  -5  -3 16626.9 785.662  10
  -4  -5  -3 16704.1 836.642  18
  -4  -5  -2 11941.3 688.326  10
  -4  -5  -2 12639.6 733.962  18
  -4  -5  -1 15118.1 748.315  10
  -4  -5  -1 15967.8 795.361  18
  -4  -5   0 904.285 343.253  10
  -4  -5   0 888.186 324.239  18
  -4  -5   1 15998.1 756.081  10
  -4  -5   2 54287.5 1519.62  10
  -4  -5   3 17236.5 786.555  10
  -4  -5   4 58743.7 1612.01  10
  -4  -5   5 5750.58 488.749  10
  -4  -5   5 5537.69 488.043  17
  -4  -5   6 4990.29 473.039  13
  -4  -5   6 4415.24 452.878  10
  -4  -5   6 4481.66 452.673  17
  -4  -5   7 11355.1 660.978  13
  -4  -5   7 11327.9 646.341  17
  -4  -5   8 14777.9 735.770  17
  -4  -5   9 13798.6 703.875  17
  -4  -5  10 11073.6 634.300  17
  -4  -5  10 10334.8 626.389  10
  -4  -5  11 21138.9 864.937  17
  -4  -5  11 21391.7 874.331  10
  -4  -5  12 8208.27 530.130  17
  -4  -5  12 8630.55 554.054  10
  -4  -5  13 10713.0 570.164  17
  -4  -5  13 11337.8 596.705  10
  -4  -5  14 883.092 241.052  17
  -4  -5  14 941.394 261.794  10
  -4  -5  15 288.361 190.517  17
  -4  -5  15 184.319 209.447  10
  -4  -5  16 3034.24 251.303  17
  -4  -5  16 3230.05 273.371  10
  -4  -5  17 6799.78 304.656  10
  -4  -4 -12 8622.15 386.743  10
  -4  -4 -12 9100.44 396.200  20
  -4  -4 -11 143.378 225.671  18
  -4  -4 -11 107.015 211.148  10
  -4  -4 -11 181.738 236.131  20
  -4  -4 -11 160.000 209.522  19
  -4  -4 -10 1961.32 327.595  18
  -4  -4 -10 1892.87 326.471  10
  -4  -4 -10 1846.24 334.224  20
  -4  -4 -10 1874.48 310.585  19
  -4  -4  -9 198.697 288.509  18
  -4  -4  -9 49.6594 286.088  10
  -4  -4  -9 162.940 294.798  19
  -4  -4  -9 290.680 343.374  20
  -4  -4  -8 5222.07 496.261  18
  -4  -4  -8 5391.28 484.081  10
  -4  -4  -8 5151.90 508.799  20
  -4  -4  -8 5405.62 486.468  19
  -4  -4  -7 6924.58 575.278  18
  -4  -4  -7 6926.18 545.851  10
  -4  -4  -7 7083.26 574.267  20
  -4  -4  -7 7855.81 596.996  19
  -4  -4  -6 29965.6 1179.27  18
  -4  -4  -6 31463.7 1133.15  10
  -4  -4  -5 9490.61 670.347  18
  -4  -4  -5 10418.6 644.279  10
  -4  -4  -5 9298.76 676.193  19
  -4  -4  -4 23671.4 1004.97  18
  -4  -4  -4 23220.1 939.676  10
  -4  -4  -4 22229.4 962.251  19
  -4  -4  -3 10150.3 657.042  18
  -4  -4  -3 9612.25 610.811  10
  -4  -4  -2 248.964 320.896   2
  -4  -4  -2 158.363 302.628  18
  -4  -4  -2 236.229 301.684  10
  -4  -4  -1 172.018 327.092   2
  -4  -4  -1 200.483 284.478  18
  -4  -4  -1 76.3309 275.393  10
  -4  -4   0 4218.35 565.095   2
  -4  -4   0 4544.05 420.117  18
  -4  -4   0 4545.91 426.610  10
  -4  -4   1 28915.3 1292.66   2
  -4  -4   1 30193.6 1004.56  18
  -4  -4   1 27089.1 962.331  10
  -4  -4   2 20392.3 845.367  13
  -4  -4   2 18334.7 1041.92   2
  -4  -4   2 20298.3 793.220  18
  -4  -4   3 35545.4 1144.60  13
  -4  -4   3 34085.8 1434.48   2
  -4  -4   3 34671.7 1080.03  18
  -4  -4   3 33851.1 1071.94  17
  -4  -4   4 3809.24 400.751  13
  -4  -4   4 3891.02 366.712  18
  -4  -4   4 3613.13 368.234  17
  -4  -4   5 27662.8 1331.50   2
  -4  -4   5 27112.6 931.312  18
  -4  -4   5 29010.6 1010.57  13
  -4  -4   5 25674.4 944.583  10
  -4  -4   6 6037.54 677.235   2
  -4  -4   6 5724.96 434.609  18
  -4  -4   6 5923.91 475.073  13
  -4  -4   6 5991.39 475.468  10
  -4  -4   7 2513.59 516.594   2
  -4  -4   7 2539.18 372.923  13
  -4  -4   7 2340.82 379.341  10
  -4  -4   7 2690.93 338.631  18
  -4  -4   8 4168.75 417.653  13
  -4  -4   8 4135.65 439.254  10
  -4  -4   8 4616.75 402.441  18
  -4  -4   9 37589.8 1212.91  13
  -4  -4   9 39409.0 1240.89  10
  -4  -4   9 37525.8 1225.16  17
  -4  -4   9 39713.4 1199.07  18
  -4  -4  10 17819.9 810.793  10
  -4  -4  10 17997.8 771.764  18
  -4  -4  10 18754.3 821.264  17
  -4  -4  11 7144.68 528.927  10
  -4  -4  11 7310.34 497.400  18
  -4  -4  11 7172.16 537.132  17
  -4  -4  12 50850.0 1456.75  10
  -4  -4  12 51653.8 1420.47  18
  -4  -4  12 50980.9 1487.25  17
  -4  -4  13 2689.93 354.850  10
  -4  -4  13 2690.88 317.745  18
  -4  -4  13 2635.66 345.298  17
  -4  -4  14 8456.92 514.175  10
  -4  -4  14 8298.31 515.654  17
  -4  -4  15 2451.04 309.626  10
  -4  -4  15 2107.97 287.955  17
  -4  -4  16 568.975 207.834  10
  -4  -4  16 583.166 210.115  17
  -4  -4  17 3449.25 263.664  10
  -4  -4  17 3383.31 262.822  17
  -4  -3 -14 5216.37 278.377  10
  -4  -3 -13 11805.6 457.038  20
  -4  -3 -13 11513.6 484.167  10
  -4  -3 -12 8469.07 457.066  19
  -4  -3 -12 9065.12 469.113  20
  -4  -3 -12 8383.29 448.466  11
  -4  -3 -12 8698.80 489.587  10
  -4  -3 -12 9426.50 527.492  18
  -4  -3 -11 2850.85 371.495  20
  -4  -3 -11 2921.25 339.584  19
  -4  -3 -11 2284.97 339.889  11
  -4  -3 -11 2669.93 384.846  18
  -4  -3 -11 2277.58 353.041  10
  -4  -3 -10 245.004 304.226  18
  -4  -3 -10 500.574 318.007  10
  -4  -3 -10 394.199 292.454  11
  -4  -3 -10 331.989 302.593  19
  -4  -3 -10 358.937 310.377  20
  -4  -3  -9 1914.84 401.805  18
  -4  -3  -9 1583.42 379.324  10
  -4  -3  -9 2408.33 405.543  19
  -4  -3  -9 1862.33 389.046  20
  -4  -3  -8 8011.56 631.022  18
  -4  -3  -8 8374.49 606.929  10
  -4  -3  -8 7677.23 591.075  20
  -4  -3  -8 9569.28 624.220  19
  -4  -3  -7 43922.4 1490.09  18
  -4  -3  -7 45922.6 1440.84  10
  -4  -3  -6 9635.16 674.591  18
  -4  -3  -6 11059.9 688.053  19
  -4  -3  -6 10786.4 671.770  10
  -4  -3  -5 17195.5 985.345   2
  -4  -3  -5 15938.0 772.174  10
  -4  -3  -5 16745.3 835.116  18
  -4  -3  -4 16278.1 930.961   2
  -4  -3  -4 16852.8 757.013  10
  -4  -3  -4 16324.6 783.728  18
  -4  -3  -3 5859.64 575.667   2
  -4  -3  -3 6481.58 494.900  18
  -4  -3  -2 22536.8 1064.01   2
  -4  -3  -2 25531.8 909.595  18
  -4  -3  -1 8081.94 648.277   2
  -4  -3  -1 8235.21 491.657  18
  -4  -3   0 5168.14 394.452  18
  -4  -3   0 4973.75 531.838   2
  -4  -3   0 4838.75 428.968   9
  -4  -3   0 5203.98 403.360  13
  -4  -3   0 4795.36 386.241  10
  -4  -3   1 20853.4 1031.89   2
  -4  -3   1 20545.7 749.906  18
  -4  -3   1 20563.4 747.662  10
  -4  -3   2 31373.1 956.000  10
  -4  -3   2 31039.7 937.398  17
  -4  -3   2 32234.7 1003.52  13
  -4  -3   3 24222.2 821.084  10
  -4  -3   3 25119.3 867.346  13
  -4  -3   3 24405.6 807.296  17
  -4  -3   4 54354.9 1758.23   2
  -4  -3   4 48954.3 1327.55  10
  -4  -3   4 53975.1 1398.81  13
  -4  -3   4 51155.2 1324.33  18
  -4  -3   4 50146.1 1311.20  17
  -4  -3   5 43480.2 1577.52   2
  -4  -3   5 40532.2 1173.70  10
  -4  -3   5 43764.8 1236.55  13
  -4  -3   5 42257.4 1172.16  17
  -4  -3   5 42433.6 1175.31  18
  -4  -3   6 6948.63 648.002   2
  -4  -3   6 6899.57 456.576  10
  -4  -3   6 7288.51 480.776  13
  -4  -3   6 6574.92 434.182  18
  -4  -3   6 6786.49 435.852  17
  -4  -3   7 2945.63 488.854   2
  -4  -3   7 2828.27 341.723  10
  -4  -3   7 2959.56 347.170  13
  -4  -3   7 3127.32 327.687  18
  -4  -3   7 2795.66 326.779  17
  -4  -3   8 1437.04 411.556   2
  -4  -3   8 1643.49 310.814  10
  -4  -3   8 1726.57 301.059  13
  -4  -3   8 1661.59 280.655  18
  -4  -3   8 1717.49 293.661  17
  -4  -3   9 3713.68 550.071   2
  -4  -3   9 4245.77 406.616  13
  -4  -3   9 4633.19 407.316  18
  -4  -3   9 4310.40 419.337  10
  -4  -3  10 13636.9 673.175  13
  -4  -3  10 14330.6 684.315  18
  -4  -3  10 13183.1 669.863  10
  -4  -3  11 15781.3 728.713  13
  -4  -3  11 17482.6 764.938  18
  -4  -3  11 17528.2 775.767  10
  -4  -3  12 31028.8 1065.65  18
  -4  -3  12 29828.2 1041.48  10
  -4  -3  13 7431.91 511.207  18
  -4  -3  13 8009.18 523.449  10
  -4  -3  14 2622.22 330.260  18
  -4  -3  14 2839.45 358.530  10
  -4  -3  15 7682.44 478.161  18
  -4  -3  15 8566.76 497.536  10
  -4  -3  16 444.441 210.087  18
  -4  -3  16 459.649 217.714  10
  -4  -3  17 954.357 191.718  18
  -4  -3  17 949.145 216.550  17
  -4  -3  17 1096.59 208.536  10
  -4  -3  18 3897.20 260.089  17
  -4  -3  18 3974.36 238.349  10
  -4  -2 -15 1924.75 195.335  11
  -4  -2 -15 2366.83 227.132  10
  -4  -2 -14 9716.76 442.316  11
  -4  -2 -14 10605.3 481.892  10
  -4  -2 -13 13750.2 668.111  18
  -4  -2 -13 15482.6 596.179  20
  -4  -2 -13 15362.7 649.761  10
  -4  -2 -13 15388.9 619.341  11
  -4  -2 -12 17484.7 705.466  19
  -4  -2 -12 16708.7 688.654  20
  -4  -2 -12 16873.8 742.426  10
  -4  -2 -12 17443.2 721.418  11
  -4  -2 -11 14645.6 686.480  20
  -4  -2 -11 16029.9 712.359  19
  -4  -2 -11 14459.3 726.258  10
  -4  -2 -11 14295.8 703.560  11
  -4  -2 -10 10158.2 615.451  20
  -4  -2 -10 10788.9 625.685  19
  -4  -2 -10 10089.1 641.211  10
  -4  -2 -10 10057.8 645.035  11
  -4  -2  -9 205.739 354.310  20
  -4  -2  -9 154.151 339.709  10
  -4  -2  -9 212.380 305.508  12
  -4  -2  -8 459.988 325.185  12
  -4  -2  -8 488.190 359.720  20
  -4  -2  -7 33247.6 1168.08  12
  -4  -2  -7 30179.7 1156.21  18
  -4  -2  -6 25083.5 1204.09   2
  -4  -2  -6 23319.0 956.280  18
  -4  -2  -5 34021.9 1370.94   2
  -4  -2  -5 32269.5 1074.13  10
  -4  -2  -5 34384.9 1129.08  18
  -4  -2  -4 34458.0 1316.60   2
  -4  -2  -4 35011.3 1084.97  10
  -4  -2  -4 36580.1 1128.05  18
  -4  -2  -3 27355.2 892.330  10
  -4  -2  -3 27001.3 1110.99   2
  -4  -2  -2 626.737 308.506   2
  -4  -2  -1 38906.5 1341.58   2
  -4  -2   0 1236.96 220.423   6
  -4  -2   0 804.500 300.752   2
  -4  -2   1 2596.53 271.286   6
  -4  -2   2 18635.2 681.180   6
  -4  -2   2 16803.5 842.983   2
  -4  -2   3 100253. 2134.66   6
  -4  -2   3 92901.5 2422.24   2
  -4  -2   4 41032.7 1135.68   6
  -4  -2   4 38843.2 1376.57   2
  -4  -2   5 105262. 2277.43   6
  -4  -2   5 91478.7 2488.28   2
  -4  -2   6 8994.44 515.188   6
  -4  -2   6 8048.18 636.629   2
  -4  -2   7 1395.23 261.830   6
  -4  -2   7 1369.49 253.856  13
  -4  -2   7 1359.57 362.654   2
  -4  -2   7 1338.61 245.071  18
  -4  -2   8 2713.03 321.430  10
  -4  -2   8 2713.60 320.809  13
  -4  -2   8 2324.87 428.489   2
  -4  -2   8 2881.05 323.098  18
  -4  -2   9 10963.4 573.252  13
  -4  -2   9 11196.1 592.977  18
  -4  -2  10 11185.0 591.990  13
  -4  -2  10 11936.9 621.430  18
  -4  -2  11 24952.0 925.708  13
  -4  -2  11 28652.5 1004.65  18
  -4  -2  12 30685.9 1044.39  13
  -4  -2  12 33999.3 1125.32  18
  -4  -2  13 5968.19 452.388  12
  -4  -2  13 6402.66 483.373  18
  -4  -2  14 14281.1 673.510  12
  -4  -2  14 14421.4 701.544  18
  -4  -2  15 29334.9 965.532  12
  -4  -2  15 29031.2 996.928  18
  -4  -2  16 7279.10 445.458  12
  -4  -2  16 7880.23 445.405  10
  -4  -2  16 7390.25 457.507  18
  -4  -2  17-49.6257 172.080  10
  -4  -2  17 47.5223 180.291  18
  -4  -2  18 5649.79 318.694  18
  -4  -2  19 16072.5 476.314  17
  -4  -1 -16 4029.40 265.130  10
  -4  -1 -16 3509.58 241.485  11
  -4  -1 -15 773.109 218.472  10
  -4  -1 -15 654.194 210.424  11
  -4  -1 -14 7099.31 445.253  11
  -4  -1 -14 7556.12 473.572  10
  -4  -1 -13 24959.9 880.323  11
  -4  -1 -13 23649.7 918.736  18
  -4  -1 -12 28439.3 977.686  11
  -4  -1 -12 27262.9 1035.07  18
  -4  -1 -11 2617.03 418.524  11
  -4  -1 -11 2940.47 437.612  18
  -4  -1 -10 19614.5 860.995  11
  -4  -1 -10 19241.3 907.629  12
  -4  -1  -9 122.886 329.081  12
  -4  -1  -9 267.177 310.572  11
  -4  -1  -9 221.827 342.844  10
  -4  -1  -9 114.527 314.789  18
  -4  -1  -8 608.227 347.403  10
  -4  -1  -8 707.788 323.798  12
  -4  -1  -8 804.478 401.153   2
  -4  -1  -8 557.626 333.324  18
  -4  -1  -7 2017.84 373.210  10
  -4  -1  -7 2402.09 381.325  12
  -4  -1  -7 2764.53 507.577   2
  -4  -1  -7 2357.66 378.617  18
  -4  -1  -6 46904.3 1358.65  10
  -4  -1  -6 50072.4 1390.55  12
  -4  -1  -6 48317.7 1398.37  18
  -4  -1  -5 43967.8 1551.17   2
  -4  -1  -4 4365.26 494.554   2
  -4  -1  -3 59386.5 1706.86   2
  -4  -1  -2 7059.60 544.511   2
  -4  -1  -1 25829.1 834.999   6
  -4  -1   0 5470.68 362.910   6
  -4  -1   0 5159.32 475.289   2
  -4  -1   1 30459.9 914.598   6
  -4  -1   1 31459.1 1099.45   2
  -4  -1   2 17300.4 644.697   6
  -4  -1   2 17352.8 789.984   2
  -4  -1   2 15594.7 668.203   1
  -4  -1   3 30980.2 933.696   6
  -4  -1   3 28590.2 977.171   1
  -4  -1   3 29836.2 1080.28   2
  -4  -1   4 76114.5 1768.67   6
  -4  -1   4 75190.0 1949.69   2
  -4  -1   5 50266.1 1337.09   6
  -4  -1   5 47255.3 1463.15   2
  -4  -1   6 19150.2 770.260   6
  -4  -1   6 18393.0 855.702   2
  -4  -1   7 57084.8 1530.15   6
  -4  -1   7 49389.5 1575.30   2
  -4  -1   8 10754.1 544.660  18
  -4  -1   8 12009.0 661.647   6
  -4  -1   9 4403.58 387.017  12
  -4  -1   9 4216.49 371.184  13
  -4  -1   9 4457.06 402.224  18
  -4  -1   9 4697.74 450.741   6
  -4  -1  10 17215.8 732.226  13
  -4  -1  10 18593.1 772.290  12
  -4  -1  10 18047.0 777.554  18
  -4  -1  10 19476.7 929.549   6
  -4  -1  11 8546.58 525.721  13
  -4  -1  11 9373.61 570.524  12
  -4  -1  11 9450.23 592.093  18
  -4  -1  11 9140.28 667.046   6
  -4  -1  12 23773.3 953.296  18
  -4  -1  12 25579.5 917.538  13
  -4  -1  12 22874.5 926.934  12
  -4  -1  13 2666.38 369.834  18
  -4  -1  13 2694.99 331.806  13
  -4  -1  13 2563.50 370.755  12
  -4  -1  14 29604.1 1064.41  18
  -4  -1  14 29520.7 1070.25  12
  -4  -1  14 31696.6 1014.99  13
  -4  -1  15 20015.1 832.389  18
  -4  -1  15 20035.5 832.927  12
  -4  -1  16 5732.56 437.982  18
  -4  -1  16 5710.58 442.673  12
  -4  -1  17 997.525 243.733  18
  -4  -1  17 1125.48 247.635  12
  -4  -1  18 2087.87 240.971  18
  -4  -1  18 2131.25 233.154  12
  -4  -1  19 2740.52 207.470  18
  -4   0 -17 953.823 161.772  11
  -4   0 -16 68.4885 176.916  11
  -4   0 -15 3616.60 346.400  11
  -4   0 -14 11179.4 592.252  11
  -4   0 -14 11590.3 612.556  10
  -4   0 -13 43953.8 1342.37  10
  -4   0 -13 44030.4 1357.24  18
  -4   0 -12 15455.2 703.160  15
  -4   0 -12 16247.0 793.353  10
  -4   0 -12 16957.1 781.668  11
  -4   0 -12 15876.9 789.546  18
  -4   0 -11 10497.3 614.828  15
  -4   0 -11 11365.9 685.757  10
  -4   0 -11 11576.4 666.154  11
  -4   0 -11 11221.6 712.069  12
  -4   0 -11 10626.2 666.847  18
  -4   0 -10 29760.1 1073.05  15
  -4   0 -10 31556.6 1190.60  12
  -4   0 -10 34563.7 1152.74  11
  -4   0 -10 32881.8 1161.32  10
  -4   0 -10 30805.8 1144.55  18
  -4   0  -9 2370.92 407.733  10
  -4   0  -9 1664.66 369.765  12
  -4   0  -9 2829.54 402.290  11
  -4   0  -9 2506.64 424.213   3
  -4   0  -9 2365.12 497.885   2
  -4   0  -9 2269.65 391.791  18
  -4   0  -8 15657.1 745.738  10
  -4   0  -8 13551.0 728.502  12
  -4   0  -8 16240.4 997.417   2
  -4   0  -8 17035.7 883.312   3
  -4   0  -8 13871.5 731.977  18
  -4   0  -7 2288.89 365.689  10
  -4   0  -7 2361.45 345.646  12
  -4   0  -7 2204.83 384.227   3
  -4   0  -7 2657.14 493.581   2
  -4   0  -7 2167.76 351.267  18
  -4   0  -6 57252.1 1840.79   2
  -4   0  -6 49451.8 1490.41   3
  -4   0  -5 13345.6 808.209   2
  -4   0  -5 9093.27 556.648   3
  -4   0  -4 89690.6 2321.61   2
  -4   0  -2 69682.8 1617.95   6
  -4   0  -2 67975.5 1816.18   2
  -4   0  -1 62240.8 1482.83   6
  -4   0  -1 62132.0 1666.06   2
  -4   0   0 6786.23 395.069   6
  -4   0   0 7492.35 512.884   2
  -4   0   1 3454.71 293.704   6
  -4   0   1 3799.47 396.198   2
  -4   0   1 3500.57 280.107   1
  -4   0   2 17367.3 652.783   6
  -4   0   2 17687.8 753.642   2
  -4   0   2 17400.2 655.573   1
  -4   0   3 59818.1 1441.44   6
  -4   0   3 60436.3 1549.89   2
  -4   0   3 56106.3 1434.82   1
  -4   0   4 15598.3 641.083   6
  -4   0   4 14860.0 683.060   2
  -4   0   4 15969.0 670.779   1
  -4   0   5 68681.7 1677.78   6
  -4   0   5 66462.9 1712.74   2
  -4   0   6 7073.22 463.885   6
  -4   0   6 5736.76 449.616   2
  -4   0   7 37451.8 1210.41   6
  -4   0   8 48443.0 1477.73   6
  -4   0   9 420.140 219.477  13
  -4   0   9 405.744 234.910  12
  -4   0   9 358.771 234.644  18
  -4   0   9 467.314 247.586   6
  -4   0  10 2776.02 364.790  12
  -4   0  10 2374.36 312.441  13
  -4   0  10 2599.17 351.985  18
  -4   0  10 2528.09 387.677   6
  -4   0  11 5798.06 444.898  13
  -4   0  11 4887.72 461.876  12
  -4   0  11 4844.45 516.062   6
  -4   0  12 45591.8 1297.96  13
  -4   0  12 39233.3 1326.98  12
  -4   0  13 39389.5 1201.78  13
  -4   0  13 37851.5 1278.43  12
  -4   0  14 33434.2 1075.65  13
  -4   0  14 34238.3 1187.66  12
  -4   0  15 9684.41 528.090  13
  -4   0  15 10494.7 620.051  12
  -4   0  16 10488.8 586.049  12
  -4   0  16 9734.02 481.050  13
  -4   0  17 6248.57 419.334  18
  -4   0  17 6815.47 439.949  12
  -4   0  18 410.905 178.818  18
  -4   0  18 404.087 192.554  12
  -4   0  19 873.065 152.507  18
  -4   0  19 856.135 152.548  12
  -4   1 -17 7621.69 361.577  11
  -4   1 -17 7750.46 372.932  10
  -4   1 -16 2602.81 301.379  10
  -4   1 -16 2338.66 298.488  11
  -4   1 -15 5842.52 441.324  10
  -4   1 -15 5849.82 453.123  11
  -4   1 -14 4350.48 381.240  15
  -4   1 -14 5211.55 466.364  11
  -4   1 -14 4884.08 451.239  10
  -4   1 -13 15999.9 725.849  15
  -4   1 -13 18233.2 805.358  11
  -4   1 -13 17184.9 795.165  10
  -4   1 -13 16832.3 783.635  18
  -4   1 -12 13285.4 691.349  15
  -4   1 -12 13581.5 741.754  10
  -4   1 -12 15725.4 756.244  11
  -4   1 -12 13736.4 730.684  18
  -4   1 -11 22377.3 920.197  15
  -4   1 -11 23363.0 955.252  10
  -4   1 -11 24931.2 957.139  11
  -4   1 -11 22170.0 928.049  18
  -4   1 -10 12792.8 702.029  18
  -4   1 -10 14821.2 745.131  10
  -4   1 -10 13027.9 709.470  15
  -4   1 -10 14626.1 720.885  11
  -4   1 -10 13734.9 892.396   2
  -4   1 -10 12994.3 803.741   3
  -4   1  -9 16459.7 771.334  10
  -4   1  -9 16271.4 729.104  11
  -4   1  -9 14142.1 798.989   3
  -4   1  -9 15329.8 932.490   2
  -4   1  -9 13945.7 725.319  18
  -4   1  -8 42580.4 1241.93  10
  -4   1  -8 38666.7 1152.40  11
  -4   1  -8 36670.2 1268.06   3
  -4   1  -8 41724.9 1583.89   2
  -4   1  -8 34564.8 1168.66  18
  -4   1  -7 675.066 414.113   2
  -4   1  -7 561.265 269.973   3
  -4   1  -6 1697.34 302.212   3
  -4   1  -6 2264.60 462.978   2
  -4   1  -5 61420.2 1547.28   3
  -4   1  -4 34705.3 979.731   3
  -4   1  -4 35899.4 1334.20   2
  -4   1  -3 65916.9 1823.83   2
  -4   1  -3 61158.1 1373.11   3
  -4   1  -2 29571.4 1083.61   2
  -4   1  -1 10322.7 596.607   2
  -4   1   0 38998.8 1173.97   2
  -4   1   0 37466.7 941.616   1
  -4   1   1 668.375 152.197   1
  -4   1   1 713.375 267.306   2
  -4   1   2 4906.99 321.706   1
  -4   1   2 4206.03 384.185   2
  -4   1   3 4083.32 368.211   2
  -4   1   4 32105.8 973.117   2
  -4   1   9 9443.19 531.248  13
  -4   1   9 9368.71 545.119  18
  -4   1  10 2520.11 342.676  13
  -4   1  10 2249.49 341.204  18
  -4   1  10 1952.96 357.308   6
  -4   1  11 735.398 271.543  13
  -4   1  11 604.156 293.749  18
  -4   1  11 502.440 289.073   6
  -4   1  12 7157.38 538.220  18
  -4   1  12 7893.16 524.173  13
  -4   1  13 51625.6 1546.57  18
  -4   1  13 55875.1 1512.31  13
  -4   1  14 1985.24 352.887  18
  -4   1  14 1886.42 311.230  13
  -4   1  15 12899.5 672.306  18
  -4   1  15 13240.8 618.300  13
  -4   1  16 30169.5 988.061  18
  -4   1  16 27842.4 984.309  12
  -4   1  16 29866.8 895.344  13
  -4   1  17 8926.12 476.503  18
  -4   1  17 8859.00 483.854  12
  -4   1  17 8576.65 399.040  13
  -4   1  18 504.391 172.736  18
  -4   1  18 688.337 192.722  12
  -4   1  19 135.360 120.670  18
  -4   1  19 160.549 127.372  12
  -4   2 -18 12907.6 420.815  10
  -4   2 -18 12575.3 410.609  11
  -4   2 -17 8490.06 404.317  11
  -4   2 -17 7785.32 398.202  10
  -4   2 -16 1341.61 271.152  10
  -4   2 -16 1375.76 276.721  11
  -4   2 -15 361.464 224.180  15
  -4   2 -15 381.614 270.192  10
  -4   2 -15 318.735 272.274  11
  -4   2 -14 6757.96 485.258  15
  -4   2 -14 7210.43 536.947  11
  -4   2 -14 7084.67 528.953  10
  -4   2 -13 3972.29 439.790  15
  -4   2 -13 4875.45 481.585  11
  -4   2 -13 4201.78 467.188  10
  -4   2 -12 36181.1 1278.68  12
  -4   2 -12 34254.7 1182.86  15
  -4   2 -12 35437.1 1217.18  11
  -4   2 -12 36548.3 1221.28  10
  -4   2 -11 29987.3 1165.24  12
  -4   2 -11 31983.1 1136.90  15
  -4   2 -11 33401.9 1136.58  11
  -4   2 -11 33305.1 1155.97  10
  -4   2 -10 19763.4 869.555  15
  -4   2 -10 21394.7 875.923  10
  -4   2 -10 19880.0 836.563  11
  -4   2 -10 14966.2 815.519  12
  -4   2 -10 16569.4 865.252   3
  -4   2 -10 19826.4 1070.42   2
  -4   2  -9 28524.5 1034.83  15
  -4   2  -9 21927.8 935.745  12
  -4   2  -9 22728.6 899.264  11
  -4   2  -9 30172.8 1284.12   2
  -4   2  -9 20523.4 957.499   3
  -4   2  -9 32185.5 1038.86  10
  -4   2  -8 45882.2 1562.65   2
  -4   2  -8 40178.4 1196.56  12
  -4   2  -7 918.165 269.872   3
  -4   2  -6 977.846 428.774   2
  -4   2  -6 828.731 228.296   3
  -4   2  -5 20306.7 718.590   3
  -4   2  -5 21915.6 1058.83   2
  -4   2  -4 60922.0 1833.61   2
  -4   2  -4 59655.5 1385.88   3
  -4   2  -3 92870.4 2068.72   6
  -4   2  -3 106701. 2514.83   2
  -4   2  -2 77913.2 1776.82   6
  -4   2  -2 88334.1 2175.01   2
  -4   2  -1 65677.3 1537.75   6
  -4   2  -1 72180.1 1848.04   2
  -4   2   0 9042.71 440.176   6
  -4   2   0 9749.79 586.610   2
  -4   2   1 32502.4 920.467   6
  -4   2   1 29206.4 1008.84   2
  -4   2   2 1538.59 225.821   6
  -4   2   2 1443.86 279.813   2
  -4   2   3 749.476 203.320   6
  -4   2   4 1364.11 241.065   6
  -4   2   5 51581.7 1404.15   6
  -4   2   6 26918.7 965.477   6
  -4   2   7 62572.1 1723.55   6
  -4   2   8 40306.9 1360.26   6
  -4   2   9 2756.22 365.763  12
  -4   2   9 2796.52 337.388  18
  -4   2   9 2647.09 389.524   6
  -4   2  10 2689.39 354.788  13
  -4   2  10 1847.88 347.606  12
  -4   2  10 2057.68 338.430  18
  -4   2  10 1600.80 359.146   6
  -4   2  11 398.061 275.762  13
  -4   2  11 120.205 279.722  12
  -4   2  11 193.916 261.190  18
  -4   2  11 220.266 260.674   6
  -4   2  12 15813.4 760.623  18
  -4   2  12 17310.7 780.662  13
  -4   2  12 15568.3 796.398  12
  -4   2  13 32437.9 1139.89  18
  -4   2  13 34004.5 1118.95  13
  -4   2  13 33618.5 1197.01  12
  -4   2  14 4299.59 425.743  18
  -4   2  14 4612.53 411.911  13
  -4   2  14 4299.14 450.356  12
  -4   2  15 27486.7 969.825  18
  -4   2  15 29396.6 1031.26  12
  -4   2  15 27932.5 929.688  13
  -4   2  16 17375.3 705.729  18
  -4   2  16 18063.0 655.997  13
  -4   2  16 18396.3 737.043  12
  -4   2  17 9121.21 443.510  18
  -4   2  17 9308.96 402.399  13
  -4   2  17 9727.71 479.771  12
  -4   2  18 4921.01 280.657  18
  -4   2  18 5445.64 305.537  12
  -4   3 -18 10085.0 373.711  11
  -4   3 -18 9528.14 360.099  10
  -4   3 -17 23393.5 700.379  11
  -4   3 -17 21944.0 681.757  10
  -4   3 -16 5979.04 393.401  15
  -4   3 -16 6168.27 427.725  11
  -4   3 -16 6120.66 415.840  10
  -4   3 -15 755.468 276.487  15
  -4   3 -15 796.000 285.392  10
  -4   3 -15 1013.73 297.689  11
  -4   3 -14 1343.65 331.775  15
  -4   3 -14 1266.00 329.572  10
  -4   3 -14 1314.67 347.742  11
  -4   3 -13 1637.03 382.579  15
  -4   3 -13 1604.97 377.431  11
  -4   3 -13 1629.19 364.888  10
  -4   3 -12 31377.4 1153.22  12
  -4   3 -12 30226.9 1124.22  15
  -4   3 -12 28766.3 1085.48  11
  -4   3 -12 30665.9 1090.81  10
  -4   3 -11 20497.8 947.468  12
  -4   3 -11 24357.7 991.295  15
  -4   3 -11 19399.1 885.968  11
  -4   3 -11 23543.8 935.291  10
  -4   3 -10 33654.7 1150.86  15
  -4   3 -10 23880.3 962.034  11
  -4   3 -10 34746.3 1101.11  10
  -4   3 -10 22197.7 1023.62   3
  -4   3 -10 24887.5 1027.50  12
  -4   3  -9 36742.0 1134.71  11
  -4   3  -9 35845.0 1180.30  12
  -4   3  -8 9405.57 608.401  15
  -4   3  -8 7808.89 521.007  12
  -4   3  -8 8149.41 500.397  11
  -4   3  -8 7633.14 533.078   3
  -4   3  -8 7855.50 698.430   2
  -4   3  -7 39109.3 1453.68   2
  -4   3  -7 35929.2 1146.96   3
  -4   3  -6 393.176 207.367   3
  -4   3  -6 400.613 329.270   2
  -4   3  -5 551.717 340.465   2
  -4   3  -4 14450.6 814.762   2
  -4   3  -3 44761.0 1176.97   6
  -4   3  -3 44736.5 1470.13   2
  -4   3  -2 34771.6 963.258   6
  -4   3  -2 31888.8 1212.64   2
  -4   3  -1 9546.63 446.468   6
  -4   3  -1 7788.24 583.157   2
  -4   3   0 220954. 3886.37   6
  -4   3   0 181464. 4019.64   2
  -4   3   1 11303.0 507.588   6
  -4   3   2 14387.0 584.583   6
  -4   3   3 4985.84 359.461   6
  -4   3   4 17551.5 701.133   6
  -4   3   5 26618.4 930.131   6
  -4   3   6 42087.9 1289.14   6
  -4   3   7 94546.0 2319.00   6
  -4   3   8 19252.3 696.132   9
  -4   3   8 19518.1 846.665  14
  -4   3   8 17075.4 744.637  12
  -4   3   8 18179.0 754.634  13
  -4   3   8 16748.4 840.831   6
  -4   3   9 17716.8 775.523  18
  -4   3   9 25818.2 811.852   9
  -4   3   9 26328.4 992.812  14
  -4   3   9 24721.0 908.986  13
  -4   3   9 18670.5 831.475  12
  -4   3   9 17810.7 932.415   6
  -4   3  10 12151.8 688.545  12
  -4   3  10 11791.0 777.610   6
  -4   3  11 18964.5 825.137  18
  -4   3  11 18010.2 850.140  12
  -4   3  12 2269.79 356.931  18
  -4   3  12 2276.06 368.651  13
  -4   3  12 2194.64 379.843  12
  -4   3  13 8246.75 545.997  18
  -4   3  13 9086.65 563.821  13
  -4   3  13 8152.23 567.859  12
  -4   3  14 6491.12 477.444  18
  -4   3  14 6633.78 496.465  12
  -4   3  14 6345.71 464.495  13
  -4   3  15 23387.5 831.488  18
  -4   3  15 23808.0 821.756  13
  -4   3  15 25395.4 876.166  12
  -4   3  16 21022.2 708.880  18
  -4   3  16 22186.2 752.655  12
  -4   3  16 21185.2 689.745  13
  -4   3  17 10322.6 416.582  18
  -4   3  17 10934.9 442.318  12
  -4   3  17 10462.9 397.002  13
  -4   4 -18 12591.6 421.878  11
  -4   4 -17 11532.9 465.883  15
  -4   4 -17 12908.8 505.433  11
  -4   4 -17 12186.9 475.147  10
  -4   4 -16 10877.5 525.838  15
  -4   4 -16 11046.1 518.383  10
  -4   4 -16 11070.6 543.540  11
  -4   4 -15 4085.15 403.325  15
  -4   4 -15 3876.45 401.266  11
  -4   4 -15 4027.16 384.728  10
  -4   4 -14 4802.06 475.809  15
  -4   4 -14 5056.19 467.129  11
  -4   4 -14 4981.96 449.658  10
  -4   4 -13 3456.51 464.587  15
  -4   4 -13 3531.02 407.831  10
  -4   4 -13 3465.41 435.888  11
  -4   4 -12 23809.0 999.741  15
  -4   4 -12 21750.0 890.953  10
  -4   4 -11 22982.2 961.573  12
  -4   4 -11 17833.8 832.683  11
  -4   4 -10 21571.3 903.480  12
  -4   4 -10 17384.5 809.747  11
  -4   4  -9 34717.4 1137.79  11
  -4   4  -9 39659.3 1318.96  15
  -4   4  -8 36740.3 1117.38  11
  -4   4  -8 37300.2 1251.15  15
  -4   4  -7 8794.74 594.905  15
  -4   4  -6 5284.73 560.922   2
  -4   4  -5 931.907 358.071   2
  -4   4  -4 14422.0 796.106   2
  -4   4  -3 652.575 299.298   2
  -4   4  -2 103290. 2163.59   6
  -4   4  -2 98841.8 2349.67   2
  -4   4  -1 35505.8 997.290   6
  -4   4  -1 36768.9 1113.89   2
  -4   4   0 106612. 2230.29   6
  -4   4   1 36415.3 1026.14   6
  -4   4   2 1873.23 251.087   6
  -4   4   3 5376.87 377.153   6
  -4   4   4 1146.26 223.038   6
  -4   4   5 14519.7 682.617   6
  -4   4   6 6863.50 436.606   9
  -4   4   6 6087.45 444.054  13
  -4   4   7 61741.8 1493.73   9
  -4   4   7 57817.7 1543.49  13
  -4   4   7 59945.4 1703.04   6
  -4   4   8 16433.7 673.831   9
  -4   4   8 13387.7 654.674  12
  -4   4   8 15785.6 732.450  13
  -4   4   8 12819.9 745.687   6
  -4   4   8 13615.3 772.411  14
  -4   4   9 11087.9 549.075   9
  -4   4   9 6910.44 496.338  12
  -4   4   9 10221.7 603.860  13
  -4   4   9 6578.12 573.311   6
  -4   4   9 9590.14 661.294  14
  -4   4  10 16962.4 813.687  14
  -4   4  10 17191.7 790.109  13
  -4   4  10 17984.2 695.284   9
  -4   4  11 1310.03 307.113  12
  -4   4  11 1328.12 248.966   9
  -4   4  12 3442.74 388.455  12
  -4   4  13 1666.07 299.850  18
  -4   4  13 1651.66 321.238  12
  -4   4  13 1549.57 314.187  13
  -4   4  14 6120.07 416.545  18
  -4   4  14 6613.01 440.268  13
  -4   4  14 6447.06 439.294  12
  -4   4  15 22058.8 712.756  18
  -4   4  15 22915.8 745.712  12
  -4   4  15 22419.2 745.620  13
  -4   4  16 25368.7 710.474  12
  -4   4  16 24857.8 710.784  13
  -4   4  17 6563.33 270.707  13
  -4   5 -18 9867.73 356.534  11
  -4   5 -17 17997.9 592.995  15
  -4   5 -17 18948.8 602.269  11
  -4   5 -16 13182.3 580.432  15
  -4   5 -16 13300.6 568.674  11
  -4   5 -15 29923.2 1000.43  15
  -4   5 -15 30377.1 978.996  11
  -4   5 -14 337.398 311.895  15
  -4   5 -14 180.672 281.029  11
  -4   5 -13 1065.27 336.836  11
  -4   5 -12 4398.60 453.745  11
  -4   5 -11 7129.44 608.358  15
  -4   5 -11 4180.25 467.918  11
  -4   5 -10 19099.5 914.038  15
  -4   5 -10 15208.2 756.995  11
  -4   5  -9 70082.0 1921.86  15
  -4   5  -9 66945.6 1744.72  11
  -4   5  -8 18931.4 885.434  15
  -4   5  -8 19713.8 785.052  11
  -4   5  -7 4462.30 476.889  15
  -4   5  -7 5960.92 424.760  11
  -4   5  -6 24184.7 970.263  15
  -4   5  -6 31446.0 927.637  11
  -4   5   3 700.151 286.606  14
  -4   5   4 86.2479 208.530   9
  -4   5   5 2642.30 338.409  13
  -4   5   6 25770.8 954.075  13
  -4   5   6 27510.1 1042.78  14
  -4   5   6 28722.5 957.298   9
  -4   5   7 23701.3 918.925  13
  -4   5   7 25372.7 897.709   9
  -4   5   8 36935.0 1197.81  13
  -4   5   8 38741.9 1146.07   9
  -4   5   9 43991.4 1346.40  13
  -4   5   9 45683.4 1261.06   9
  -4   5  10 11301.1 646.830  13
  -4   5  10 10365.9 648.352  14
  -4   5  10 11237.7 567.290   9
  -4   5  11 16173.9 757.593  13
  -4   5  11 16459.4 653.841   9
  -4   5  12 19593.1 811.802  13
  -4   5  12 20564.0 690.864   9
  -4   5  14 6527.20 405.717  13
  -4   5  15 7234.38 368.049  13
  -4   5  16 8375.24 324.113  13
  -4   6 -17 17285.4 555.890  15
  -4   6 -17 17587.8 544.470  11
  -4   6 -16 15695.9 608.989  15
  -4   6 -16 15887.8 582.855  11
  -4   6 -15 16128.9 695.832  15
  -4   6 -15 16567.4 663.557  11
  -4   6 -14 760.896 283.718  11
  -4   6 -13 6430.01 540.953  15
  -4   6 -13 5049.76 451.474  11
  -4   6 -12-27.5470 334.681  15
  -4   6 -12 252.805 280.660  11
  -4   6 -11 3398.67 491.064  15
  -4   6 -11 2468.82 385.089  11
  -4   6 -10 18642.1 907.616  15
  -4   6 -10 17455.3 804.180  11
  -4   6  -9 30475.7 1192.41  15
  -4   6  -9 34426.4 1117.68  11
  -4   6  -8 24732.0 1056.59  15
  -4   6  -8 32172.8 1043.62  11
  -4   6  -7 4466.57 489.726  15
  -4   6  -7 6332.86 453.806  11
  -4   6  -6 35338.9 1217.90  15
  -4   6  -6 43095.4 1183.99  11
  -4   6  -5 9595.38 507.873  11
  -4   6  -4 210.649 252.651  14
  -4   6  -4 156.698 206.682  11
  -4   6  -3 256.609 271.171  14
  -4   6  -3 183.296 195.508  11
  -4   6  -2 32181.2 1004.14  14
  -4   6  -2 28479.7 874.172  11
  -4   6  -1 11553.3 594.044  14
  -4   6  -1 10194.3 488.061  11
  -4   6   0 39898.6 1164.01  14
  -4   6   0 35765.8 1049.82   9
  -4   6   1 59188.4 1539.55  14
  -4   6   1 56959.0 1463.80   9
  -4   6   2 21832.6 850.944  14
  -4   6   2 18479.5 753.049   9
  -4   6   3 12493.4 618.267   9
  -4   6   4 5142.51 503.930  14
  -4   6   4 5233.81 546.227  16
  -4   6   4 4051.39 403.119   9
  -4   6   5 252.232 257.147  13
  -4   6   5 367.749 371.801  14
  -4   6   5 456.998 296.957   9
  -4   6   6 690.797 292.423  13
  -4   6   6 541.427 406.074  14
  -4   6   7 16238.8 774.667  13
  -4   6   7 18110.8 778.638   9
  -4   6   8 10555.3 627.255  13
  -4   6   8 11277.1 606.214   9
  -4   6   9 23001.7 907.178  13
  -4   6   9 23760.8 858.207   9
  -4   6  10 6702.21 491.643  13
  -4   6  10 6119.01 500.391  14
  -4   6  10 7025.19 459.881   9
  -4   6  11 15911.4 620.136   9
  -4   6  11 16203.1 713.867  13
  -4   6  12 7591.12 378.514   9
  -4   6  12 7468.71 461.489  13
  -4   6  13 22.7882 189.691  13
  -4   7 -16 19830.5 606.128  11
  -4   7 -15 5453.31 398.477  15
  -4   7 -15 5394.94 366.880  11
  -4   7 -14 7041.90 489.923  15
  -4   7 -14 6529.13 438.560  11
  -4   7 -13 12351.8 662.254  15
  -4   7 -13 9640.42 551.041  11
  -4   7 -12 506.034 338.882  15
  -4   7 -12 242.641 283.011  11
  -4   7 -11 902.995 373.138  15
  -4   7 -11 531.768 303.962  11
  -4   7 -10 11969.8 731.681  15
  -4   7 -10 14960.5 716.334  11
  -4   7  -9 17975.4 901.292  15
  -4   7  -9 24473.6 919.214  11
  -4   7  -8 13865.1 771.921  15
  -4   7  -8 20118.8 826.883  11
  -4   7  -7 53794.1 1490.15  11
  -4   7  -6 4528.41 445.819  14
  -4   7  -6 5024.66 437.769  11
  -4   7  -5 21153.3 843.183  14
  -4   7  -5 18719.2 770.832  11
  -4   7  -4 5136.56 474.990  14
  -4   7  -4 4612.79 403.277  11
  -4   7  -3 1200.64 342.303  14
  -4   7  -3 1079.03 283.266  11
  -4   7  -2 3223.96 436.487  14
  -4   7  -2 3166.87 346.080  11
  -4   7  -1 11479.1 666.678  14
  -4   7  -1 9805.44 537.183  11
  -4   7   0 15958.9 777.832  14
  -4   7   0 15666.4 664.647   9
  -4   7   0 13773.0 644.544  11
  -4   7   1 26391.1 944.606   9
  -4   7   1 26682.5 930.021  11
  -4   7   2 27328.5 990.176   9
  -4   7   2 31176.2 993.100  11
  -4   7   3 6502.60 565.930  14
  -4   7   3 5766.37 463.749  11
  -4   7   4 14660.1 778.730  14
  -4   7   4 15747.0 860.161  16
  -4   7   5 117.761 407.659  14
  -4   7   5 356.159 285.959   9
  -4   7   6 138.474 267.341  13
  -4   7   6 263.194 409.145  14
  -4   7   7 6008.24 479.821  13
  -4   7   7 6589.28 494.751   9
  -4   7   8 60511.8 1569.76  13
  -4   7   8 63336.0 1562.27   9
  -4   7   9 7704.05 495.574  13
  -4   7   9 6903.31 513.144  14
  -4   7   9 8586.61 491.772   9
  -4   7  10 6304.36 435.577  13
  -4   7  10 5869.45 430.534  14
  -4   7  10 6739.71 407.737   9
  -4   7  11 8588.92 452.474  13
  -4   7  11 9298.10 415.942   9
  -4   7  12 4296.18 301.308  13
  -4   7  12 4372.99 248.500   9
  -4   7  13 5524.50 286.629  13
  -4   8 -15 6179.72 348.626  15
  -4   8 -15 6407.98 332.312  11
  -4   8 -14 9433.20 480.473  15
  -4   8 -14 9750.59 460.790  11
  -4   8 -13 8201.88 486.880  15
  -4   8 -13 6412.05 425.755  11
  -4   8 -12 5448.69 455.441  15
  -4   8 -12 4250.07 394.998  11
  -4   8 -11 490.180 295.835  15
  -4   8 -11 599.588 293.374  11
  -4   8 -10 109.193 287.758  15
  -4   8 -10 69.3633 275.851  11
  -4   8  -9 11317.3 671.876  15
  -4   8  -9 15891.9 730.003  11
  -4   8  -8 21154.5 873.395  14
  -4   8  -8 29643.6 1008.30  11
  -4   8  -7 7256.31 543.315  14
  -4   8  -7 9764.07 591.998  11
  -4   8  -6 21072.8 889.523  14
  -4   8  -6 21902.6 872.585  11
  -4   8  -5 6502.31 545.844  14
  -4   8  -5 6388.78 503.358  11
  -4   8  -4 13074.6 707.112  14
  -4   8  -4 11757.5 641.967  11
  -4   8  -3 6204.17 537.794  14
  -4   8  -3 5186.75 464.850  11
  -4   8  -2 2276.39 441.267  14
  -4   8  -2 2619.84 366.485  11
  -4   8  -1 664.115 388.635  14
  -4   8  -1 466.872 309.336  11
  -4   8   0 18096.3 850.041  14
  -4   8   0 16266.4 696.740   9
  -4   8   0 15919.3 742.835  11
  -4   8   1 35071.0 1120.26   9
  -4   8   1 38796.0 1183.31  11
  -4   8   2 7074.53 507.018   9
  -4   8   2 8351.51 559.609  11
  -4   8   3 23687.3 963.862  14
  -4   8   3 24567.1 1033.94  16
  -4   8   4 5731.28 570.419  14
  -4   8   4 5578.02 467.257   9
  -4   8   5 8694.19 624.948  14
  -4   8   5 9951.40 580.498   9
  -4   8   6 693.350 385.732  14
  -4   8   6 897.983 286.847   9
  -4   8   7 406.036 360.003  14
  -4   8   8 19981.2 710.249  13
  -4   8   8 21586.1 739.788   9
  -4   8   9 497.681 207.012  13
  -4   8   9 518.643 242.817  14
  -4   8   9 592.791 204.264   9
  -4   8  10 6841.02 342.811   9
  -4   8  10 6984.20 355.875  13
  -4   8  11 15220.0 443.529   9
  -4   8  11 14422.3 463.289  13
  -4   9 -14 11980.5 431.166  11
  -4   9 -13 7860.58 395.827  11
  -4   9 -12 1155.99 250.368  11
  -4   9 -12 1426.55 238.696  15
  -4   9 -11 625.509 261.451  11
  -4   9 -11 410.622 232.057  15
  -4   9 -10 437.077 270.591  11
  -4   9  -9 1341.27 327.070  11
  -4   9  -9 1489.26 312.651  14
  -4   9  -8 26341.8 913.736  11
  -4   9  -8 19212.8 801.387  14
  -4   9  -7 16019.7 721.586  11
  -4   9  -7 12105.5 658.959  14
  -4   9  -6 1910.16 363.197  11
  -4   9  -6 1595.88 373.823  14
  -4   9  -5 29250.3 1038.98  11
  -4   9  -5 31456.4 1095.13  14
  -4   9  -4 6890.90 528.315  11
  -4   9  -4 7342.78 561.118  14
  -4   9  -3 4068.53 441.958  11
  -4   9  -3 3862.44 483.542  14
  -4   9  -2 4272.67 443.901  11
  -4   9  -2 4603.49 517.898  14
  -4   9  -1 12932.6 675.486  11
  -4   9  -1 14466.2 762.662  14
  -4   9   0 320.754 322.491  11
  -4   9   1 6701.86 511.943  11
  -4   9   1 6083.29 427.874   9
  -4   9   1 7711.55 592.439  14
  -4   9   2 15865.8 701.225   9
  -4   9   2 26260.2 957.357  14
  -4   9   3 8914.71 515.304   9
  -4   9   3 12856.8 680.935  14
  -4   9   4 7031.40 450.796   9
  -4   9   4 7592.68 558.696  14
  -4   9   5 3705.90 345.643   9
  -4   9   5 2854.02 411.048  14
  -4   9   6 385.792 220.841   9
  -4   9   6 313.383 307.084  14
  -4   9   7 174.165 189.332   9
  -4   9   7 227.260 242.555  14
  -4   9   9 1507.95 169.811   9
  -4  10 -11 1145.81 215.246  11
  -4  10 -10 3728.18 316.803  11
  -4  10  -9 2960.90 316.717  11
  -4  10  -9 3010.82 304.044  14
  -4  10  -8 6473.07 431.014  11
  -4  10  -8 5432.23 396.415  14
  -4  10  -7 4574.58 402.867  11
  -4  10  -7 3106.64 379.482  14
  -4  10  -6 1820.62 337.238  11
  -4  10  -6 1362.84 341.143  14
  -4  10  -5 41337.1 1177.59  11
  -4  10  -5 38483.9 1170.02  14
  -4  10  -4 10393.3 577.758  11
  -4  10  -4 11083.8 619.361  14
  -4  10  -3 3308.04 383.255  11
  -4  10  -3 3799.29 442.119  14
  -4  10  -2 129.566 299.116  11
  -4  10  -2 487.734 347.084  14
  -4  10  -1 597.713 318.239  11
  -4  10   0 558.169 359.981  14
  -4  10   1 455.249 342.616  14
  -4  10   2 17151.9 596.908   9
  -4  10   2 25066.5 836.610  14
  -4  10   3 4526.50 300.481   9
  -4  10   3 6028.84 442.956  14
  -4  10   4 3115.28 249.229   9
  -4  10   4 3071.85 343.101  14
  -4  10   5 8067.10 341.002   9
  -4  10   5 7037.38 382.994  14
  -4  10   6 3706.33 226.975   9
  -4  11  -7 2256.47 264.164  11
  -4  11  -6 1766.33 262.675  14
  -4  11  -6 2658.05 278.425  11
  -4  11  -5 20959.2 687.644  14
  -4  11  -5 24000.6 704.635  11
  -4  11  -4 1853.41 302.681  14
  -4  11  -3 5904.26 399.510  14
  -4  11  -1 250.194 255.403  14
  -4  11   0 212.281 247.625  14
  -3  -9   1 4054.85 367.870  19
  -3  -9   2 1597.92 325.054  19
  -3  -8  -5 5289.28 327.228  20
  -3  -8  -5 5055.52 321.394  19
  -3  -8  -4 7746.02 427.428  19
  -3  -8  -4 7833.50 435.167  20
  -3  -8  -3 9733.15 515.621  20
  -3  -8  -3 9644.94 524.354  19
  -3  -8  -2 5491.19 470.608  19
  -3  -8  -2 6125.68 462.345  20
  -3  -8  -1 6081.12 559.423  19
  -3  -8   3 6027.76 439.388  10
  -3  -8   4 19509.6 733.714  10
  -3  -8   5 13705.9 611.995  10
  -3  -8   6 10950.1 549.892  10
  -3  -8   7 10230.4 524.961  10
  -3  -8   8 2902.80 319.074  10
  -3  -8   9 1980.91 294.999  10
  -3  -8  10 472.839 244.483  10
  -3  -8  11 10304.0 447.494  10
  -3  -8  12 3026.81 252.866  10
  -3  -7  -8 1652.82 244.127  20
  -3  -7  -8 1314.94 224.702  19
  -3  -7  -7 236.431 254.389  19
  -3  -7  -7 129.686 246.643  20
  -3  -7  -6 1778.50 347.912  19
  -3  -7  -6 1462.28 340.623  20
  -3  -7  -5 4033.00 449.031  20
  -3  -7  -5 5375.84 500.068  19
  -3  -7  -4 4322.12 505.365  19
  -3  -7  -3 23231.6 972.956  19
  -3  -7  -2 9391.21 558.726  10
  -3  -7  -1 11431.9 651.900  10
  -3  -7   0 3751.65 406.302  10
  -3  -7   1 591.088 296.725  10
  -3  -7   2 7523.16 675.768  10
  -3  -7   3 9396.75 574.507  10
  -3  -7   4 10833.3 609.124  10
  -3  -7   5 6534.11 517.659  10
  -3  -7   6 27405.4 982.340  10
  -3  -7   7 11699.5 635.178  10
  -3  -7   8 17841.1 768.112  10
  -3  -7   9 5008.74 510.175  10
  -3  -7  10 807.331 309.315  10
  -3  -7  11 5045.91 441.959  10
  -3  -7  12 4819.60 382.790  10
  -3  -7  13 3563.97 317.185  10
  -3  -7  14 17934.1 603.813  10
  -3  -7  15 9070.34 373.692  10
  -3  -6 -10 5239.12 337.545  20
  -3  -6 -10 4910.76 322.626  19
  -3  -6  -9 6532.58 423.209  19
  -3  -6  -8 10385.2 560.342  19
  -3  -6  -7 1004.64 379.061  19
  -3  -6  -7 1145.46 316.340  10
  -3  -6  -6 479.590 417.444  19
  -3  -6  -6-11.0320 261.030  10
  -3  -6  -5 8482.69 670.331  19
  -3  -6  -5 9618.11 580.188  10
  -3  -6  -4 15332.0 822.137  19
  -3  -6  -4 15476.2 727.535  10
  -3  -6  -3 1971.91 392.267  10
  -3  -6  -2 37791.4 1195.13  10
  -3  -6  -1 7570.80 554.270  10
  -3  -6   0 9603.32 582.383  10
  -3  -6   1 12261.2 644.885  10
  -3  -6   2 1916.37 493.232  10
  -3  -6   3 12059.4 671.739  10
  -3  -6   4 7103.23 588.906  10
  -3  -6   5 64421.0 1685.27  10
  -3  -6   6 11242.0 651.171  10
  -3  -6   7 21204.8 889.638  10
  -3  -6   7 22988.5 906.652  17
  -3  -6   8 8902.28 581.112  10
  -3  -6   8 9043.82 577.447  17
  -3  -6   9 20605.2 885.963  10
  -3  -6   9 21183.5 871.245  17
  -3  -6  10 2298.97 393.577  10
  -3  -6  10 3363.43 438.425  17
  -3  -6  11 1031.57 326.581  10
  -3  -6  11 1161.98 287.351  17
  -3  -6  12 5544.68 471.716  10
  -3  -6  12 5185.58 430.041  17
  -3  -6  13 7548.10 492.814  10
  -3  -6  13 7277.76 452.897  17
  -3  -6  14 8031.62 468.118  10
  -3  -6  14 6807.19 408.646  17
  -3  -6  15 6645.96 402.962  10
  -3  -6  15 6414.96 359.893  17
  -3  -6  16 14696.7 474.129  17
  -3  -5 -12 4361.57 274.258  11
  -3  -5 -12 5025.78 301.091  19
  -3  -5 -11 7087.53 419.353  19
  -3  -5 -11 7240.36 433.646  20
  -3  -5 -10 11971.8 578.658  18
  -3  -5 -10 10868.3 516.863  10
  -3  -5 -10 10133.9 559.702  19
  -3  -5 -10 10927.5 580.583  20
  -3  -5  -9 22967.5 867.311  18
  -3  -5  -9 20960.8 777.233  10
  -3  -5  -9 20395.0 850.339  20
  -3  -5  -9 20633.9 832.662  19
  -3  -5  -8 11840.3 667.910  18
  -3  -5  -8 10104.6 581.368  10
  -3  -5  -8 10526.6 681.682  20
  -3  -5  -8 11442.0 687.085  19
  -3  -5  -7 7049.31 561.786  18
  -3  -5  -7 5792.73 488.442  10
  -3  -5  -7 6356.48 579.563  20
  -3  -5  -7 6892.40 583.655  19
  -3  -5  -6 883.887 356.124  18
  -3  -5  -6 739.107 347.361  10
  -3  -5  -6 1835.02 571.628  19
  -3  -5  -5 175.120 325.259  18
  -3  -5  -5 53.3821 310.424  10
  -3  -5  -5 98.7243 409.702  19
  -3  -5  -4 15005.3 759.205  10
  -3  -5  -4 11849.8 728.988  18
  -3  -5  -3 20510.3 855.816  10
  -3  -5  -2 17617.5 762.815  10
  -3  -5  -2 16475.4 848.107   8
  -3  -5  -1 36294.6 1120.96  10
  -3  -5  -1 35159.4 1237.64   8
  -3  -5   0 9208.91 606.583   8
  -3  -5   0 7759.11 500.328  10
  -3  -5   0 7909.41 662.161   2
  -3  -5   1 13371.8 768.006   8
  -3  -5   1 11742.6 602.321  10
  -3  -5   2 40428.5 1317.73   8
  -3  -5   2 39325.3 1140.88  10
  -3  -5   3 7514.42 718.869   2
  -3  -5   3 13307.6 644.880  10
  -3  -5   4 8527.67 698.209  17
  -3  -5   4 9855.00 738.198  10
  -3  -5   5 76011.0 1826.13  17
  -3  -5   5 77495.4 1996.06   8
  -3  -5   5 74389.1 1858.80  13
  -3  -5   5 71109.4 1794.55  10
  -3  -5   6 22410.7 874.423  17
  -3  -5   6 24753.1 1269.48   2
  -3  -5   6 24137.0 1002.97   8
  -3  -5   6 25572.1 930.366  13
  -3  -5   6 23443.6 896.444  10
  -3  -5   7 6498.51 481.704  17
  -3  -5   7 6671.74 490.255  10
  -3  -5   7 7224.60 564.553   8
  -3  -5   8 47125.2 1394.14  10
  -3  -5   8 49077.6 1397.15  17
  -3  -5   9 38567.7 1248.26  10
  -3  -5   9 39121.9 1228.72  17
  -3  -5  10 402.959 315.103  10
  -3  -5  10 1012.73 354.785  17
  -3  -5  11 587.380 288.266  17
  -3  -5  12 1275.15 300.616  17
  -3  -5  13 3335.77 375.040  17
  -3  -5  14 4616.27 419.865  10
  -3  -5  14 4793.72 387.429  17
  -3  -5  15 18477.4 724.086  10
  -3  -5  15 16670.3 664.503  17
  -3  -5  16 20819.8 720.365  10
  -3  -5  16 20716.1 682.417  17
  -3  -5  17 8670.33 405.029  10
  -3  -5  17 8440.43 370.258  17
  -3  -5  18 3545.05 233.469  10
  -3  -4 -14 541.900 149.653  11
  -3  -4 -14 834.425 169.336  20
  -3  -4 -14 546.945 150.092  19
  -3  -4 -13 72.7351 178.858  10
  -3  -4 -13-31.1396 201.158  11
  -3  -4 -13 64.0154 198.351  19
  -3  -4 -13 84.3521 214.089  20
  -3  -4 -12 2684.08 334.795  19
  -3  -4 -12 2858.21 349.006  20
  -3  -4 -12 2502.67 321.125  11
  -3  -4 -12 2988.08 314.477  10
  -3  -4 -11 14099.9 665.376  19
  -3  -4 -11 14330.0 676.377  20
  -3  -4 -11 14352.9 638.097  10
  -3  -4 -11 14982.5 706.211  18
  -3  -4 -10 20485.9 868.508  20
  -3  -4 -10 22079.0 877.725  19
  -3  -4 -10 20452.5 822.954  10
  -3  -4 -10 22808.2 925.404  18
  -3  -4  -9 2538.50 424.824  19
  -3  -4  -9 2492.99 442.074  20
  -3  -4  -9 2323.78 384.622  10
  -3  -4  -9 2586.92 415.548  18
  -3  -4  -8 14484.5 778.504  20
  -3  -4  -8 15752.0 820.408  19
  -3  -4  -8 14056.6 726.250  10
  -3  -4  -8 15032.1 806.007  18
  -3  -4  -7 2652.42 482.646  19
  -3  -4  -7 2276.97 392.843  10
  -3  -4  -7 2438.31 413.603  18
  -3  -4  -6 12591.1 777.566  19
  -3  -4  -6 12963.3 679.378  10
  -3  -4  -6 12078.7 731.005  18
  -3  -4  -5 430.367 390.067  19
  -3  -4  -5 389.214 329.072  18
  -3  -4  -5 384.895 310.781  10
  -3  -4  -5 389.838 355.497   8
  -3  -4  -4 6224.46 559.732   8
  -3  -4  -4 6216.13 517.577  18
  -3  -4  -4 6296.97 478.937  10
  -3  -4  -3 18676.9 843.408   8
  -3  -4  -3 15497.0 842.138   2
  -3  -4  -3 17124.4 780.611  18
  -3  -4  -3 16544.7 708.933  10
  -3  -4  -2 18613.9 796.684   8
  -3  -4  -2 17638.7 885.789   2
  -3  -4  -2 18738.1 767.373  18
  -3  -4  -2 17023.2 707.233  10
  -3  -4  -1 33426.5 1072.08   8
  -3  -4  -1 30855.4 956.228  10
  -3  -4  -1 30994.9 1198.98   2
  -3  -4   0 60765.4 1563.46   8
  -3  -4   0 55540.8 1415.61  10
  -3  -4   0 59192.4 1736.38   2
  -3  -4   1 31706.6 1035.20   8
  -3  -4   1 33819.3 982.963  10
  -3  -4   2 1941.64 297.480   8
  -3  -4   2 2584.36 495.809   2
  -3  -4   2 1876.67 270.148  10
  -3  -4   3 6511.18 613.483   2
  -3  -4   3 8472.32 495.344  17
  -3  -4   4 14141.5 868.097   2
  -3  -4   4 12471.1 568.659  10
  -3  -4   4 12350.8 572.855  17
  -3  -4   5 30976.4 1068.76   8
  -3  -4   5 30861.5 990.828  10
  -3  -4   6 15013.0 715.907   8
  -3  -4   6 13270.0 887.963   2
  -3  -4   6 13147.4 625.101  13
  -3  -4   6 13844.2 615.961  17
  -3  -4   7 16601.3 774.122   8
  -3  -4   7 15350.6 959.925   2
  -3  -4   7 15068.4 665.018  13
  -3  -4   7 15882.2 675.951  17
  -3  -4   8 30846.1 1016.11  17
  -3  -4   8 30066.2 1386.71   2
  -3  -4   9 31950.4 1470.08   2
  -3  -4   9 34735.7 1113.82  17
  -3  -4   9 33077.9 1107.96  10
  -3  -4  10 22006.7 1201.42   2
  -3  -4  16 6913.93 447.156  10
  -3  -4  16 6949.12 434.295  17
  -3  -4  17 28635.2 845.279  10
  -3  -4  17 27485.7 818.433  17
  -3  -4  18 4547.62 286.069  10
  -3  -4  18 4312.44 269.199  17
  -3  -3 -15 5078.38 272.177  20
  -3  -3 -15 4306.00 267.613  19
  -3  -3 -15 4898.42 269.363  10
  -3  -3 -15 4548.23 281.981  11
  -3  -3 -14 2963.52 294.152  19
  -3  -3 -14 2923.77 289.060  20
  -3  -3 -14 2977.71 279.763  10
  -3  -3 -14 2685.18 289.578  11
  -3  -3 -13 687.706 290.517  20
  -3  -3 -13 679.034 265.562  19
  -3  -3 -13 384.377 274.291  11
  -3  -3 -13 728.139 268.621  10
  -3  -3 -12 8925.09 554.253  19
  -3  -3 -12 8955.60 553.178  20
  -3  -3 -12 8893.37 576.852  11
  -3  -3 -12 9454.90 600.494  18
  -3  -3 -12 8903.05 543.541  10
  -3  -3 -11 12188.9 699.237  18
  -3  -3 -11 11707.3 645.806  10
  -3  -3 -11 12184.0 666.460  19
  -3  -3 -11 11270.8 653.417  20
  -3  -3 -10 45146.7 1445.41  18
  -3  -3 -10 44852.0 1337.22  10
  -3  -3 -10 46106.6 1418.63  19
  -3  -3 -10 44414.0 1371.31  20
  -3  -3  -9 4416.30 483.227  18
  -3  -3  -9 3932.30 458.182  10
  -3  -3  -9 4515.28 524.859  19
  -3  -3  -9 4345.47 506.779  20
  -3  -3  -8 51912.9 1577.78  18
  -3  -3  -8 48287.0 1490.73  20
  -3  -3  -8 49166.9 1457.08  10
  -3  -3  -7 37939.4 1343.11  18
  -3  -3  -7 41301.5 1456.43   8
  -3  -3  -7 41692.0 1288.44  10
  -3  -3  -6 4417.40 462.390  18
  -3  -3  -6 5460.98 639.698   3
  -3  -3  -6 4445.10 513.714   8
  -3  -3  -6 4895.76 517.960  19
  -3  -3  -6 5304.45 466.970  10
  -3  -3  -5 4767.01 450.831  18
  -3  -3  -5 4970.19 602.516   3
  -3  -3  -5 4221.27 477.415   2
  -3  -3  -5 4197.74 501.538   8
  -3  -3  -5 5219.36 511.118  19
  -3  -3  -5 4337.24 425.823  10
  -3  -3  -4 11942.9 656.737   8
  -3  -3  -4 10244.4 646.954   2
  -3  -3  -4 10740.3 547.809  10
  -3  -3  -4 11264.6 592.588  18
  -3  -3  -3 19712.8 812.572   8
  -3  -3  -3 20349.3 909.970   3
  -3  -3  -2 1381.12 284.758   8
  -3  -3  -2 1307.12 373.467   2
  -3  -3  -2 1017.19 406.631   3
  -3  -3  -1 122696. 2512.05   8
  -3  -3  -1 115778. 2716.18   2
  -3  -3   0 63350.0 1500.81   8
  -3  -3   0 60558.0 1695.41   2
  -3  -3   1 28678.0 868.167   8
  -3  -3   1 26683.8 1028.74   2
  -3  -3   2 29305.5 882.148   8
  -3  -3   2 31273.9 1141.19   2
  -3  -3   3 21964.5 779.899   8
  -3  -3   4 10143.9 475.263   8
  -3  -3   4 134.334 297.175   2
  -3  -3   5 40387.8 1122.43   8
  -3  -3   5 35670.6 1349.54   2
  -3  -3   6 8131.32 506.964   8
  -3  -3   6 6286.29 580.245   2
  -3  -3   7 15827.4 894.748   2
  -3  -3   8 23591.2 1122.41   2
  -3  -3   9 25202.9 1199.92   2
  -3  -3   9 29070.8 929.161  18
  -3  -3  10 79834.9 2489.54   2
  -3  -3  10 95648.6 2110.11  18
  -3  -3  11 6421.01 660.530   2
  -3  -3  11 6300.81 462.007  18
  -3  -3  12 61.2644 227.885  18
  -3  -3  13 341.366 231.398  18
  -3  -3  14 8354.04 523.921  18
  -3  -3  15 4484.83 404.687  18
  -3  -3  16 24419.8 835.442  18
  -3  -3  17 15897.7 600.718  18
  -3  -3  18 11456.6 458.094  10
  -3  -3  19 3637.85 219.742  10
  -3  -3  19 3305.78 221.634  17
  -3  -2 -16 11900.2 432.916  10
  -3  -2 -16 11753.5 443.354  11
  -3  -2 -16 10892.3 407.823  19
  -3  -2 -15 14663.3 563.253  19
  -3  -2 -15 15004.9 551.027  20
  -3  -2 -15 14757.2 573.228  10
  -3  -2 -15 15643.0 584.394  11
  -3  -2 -14 5451.46 402.534  20
  -3  -2 -14 4637.50 389.749  19
  -3  -2 -14 4869.19 407.970  10
  -3  -2 -14 4597.80 408.943  11
  -3  -2 -13 2509.19 360.261  20
  -3  -2 -13 2027.89 356.675  19
  -3  -2 -13 2437.67 366.606  10
  -3  -2 -13 1940.56 370.374  11
  -3  -2 -12 705.813 346.867  11
  -3  -2 -12 667.638 336.005  10
  -3  -2 -12 827.986 333.292  20
  -3  -2 -12 629.237 315.613  19
  -3  -2 -11 17006.5 795.045  10
  -3  -2 -11 17380.6 807.455  20
  -3  -2 -11 18333.3 833.849  19
  -3  -2 -10 1164.16 383.963  18
  -3  -2 -10 1264.98 390.734  20
  -3  -2 -10 1461.10 410.578  19
  -3  -2 -10 1274.97 384.517  10
  -3  -2  -9 19334.8 850.043  20
  -3  -2  -9 22446.8 929.683  19
  -3  -2  -9 18700.7 897.119  18
  -3  -2  -9 22646.4 1085.02   3
  -3  -2  -9 19568.8 926.101   8
  -3  -2  -9 24054.1 978.858  12
  -3  -2  -9 18807.3 838.960  10
  -3  -2  -8 24408.6 1019.27  18
  -3  -2  -8 35091.6 1305.10   3
  -3  -2  -8 30001.8 1132.35   8
  -3  -2  -8 32313.6 1095.10  19
  -3  -2  -8 26460.2 996.719  20
  -3  -2  -8 26829.7 992.141  10
  -3  -2  -7 47989.6 1356.87  19
  -3  -2  -7 40214.8 1310.51  18
  -3  -2  -7 46111.1 1559.93   2
  -3  -2  -7 42788.5 1380.85   8
  -3  -2  -7 41632.6 1314.98  12
  -3  -2  -7 40316.2 1248.20  10
  -3  -2  -6 42552.3 1386.47   8
  -3  -2  -6 44840.3 1278.83  10
  -3  -2  -6 46031.1 1344.83  18
  -3  -2  -5 1544.98 342.557   8
  -3  -2  -5 1399.58 334.599   2
  -3  -2  -5 1552.86 409.598   3
  -3  -2  -4 3495.88 392.153   8
  -3  -2  -4 3135.74 394.819   2
  -3  -2  -4 4162.12 485.379   3
  -3  -2  -3 2274.41 296.216   8
  -3  -2  -3 1863.40 321.139   2
  -3  -2  -3 2617.10 408.913   3
  -3  -2  -2 47980.7 1214.52   8
  -3  -2  -2 50459.6 1348.15   3
  -3  -2  -2 47696.8 1376.48   2
  -3  -2  -1 20114.6 659.933   8
  -3  -2  -1 18708.6 722.266   3
  -3  -2  -1 19248.7 789.043   2
  -3  -2   0 117308. 2312.38   8
  -3  -2   0 121018. 2333.03   6
  -3  -2   1 8410.50 374.424   6
  -3  -2   1 7416.82 372.813   8
  -3  -2   2 43171.8 1025.51   8
  -3  -2   2 43846.6 1035.91   6
  -3  -2   3 49957.3 1149.35   8
  -3  -2   3 51567.5 1170.42   6
  -3  -2   3 48350.0 1404.32   2
  -3  -2   4 4406.43 305.548   8
  -3  -2   4 4661.30 439.646   2
  -3  -2   4 3751.36 331.902   1
  -3  -2   4 4120.12 302.141   6
  -3  -2   5 24.9662 258.199   2
  -3  -2   5 137.228 153.299   6
  -3  -2   6 2456.38 390.439   2
  -3  -2   6 2678.18 275.880   6
  -3  -2   7 47020.1 1524.11   2
  -3  -2   7 51635.7 1342.56   6
  -3  -2   8 31505.4 1228.35   2
  -3  -2   8 36686.5 1125.31   6
  -3  -2   9 48899.3 1694.34   2
  -3  -2   9 66123.9 1682.12   6
  -3  -2  10 47768.0 1470.28   6
  -3  -2  10 46465.6 1297.74  18
  -3  -2  11 13387.9 761.210   6
  -3  -2  11 14251.8 677.138  18
  -3  -2  12 5252.49 447.707  12
  -3  -2  12 5380.13 462.053  18
  -3  -2  13 421.869 268.281  12
  -3  -2  13 247.613 259.202  18
  -3  -2  14 268.940 253.362  12
  -3  -2  14 510.609 281.291  18
  -3  -2  15 9512.06 574.703  12
  -3  -2  15 9645.30 577.727  18
  -3  -2  16 14369.6 661.005  12
  -3  -2  16 14056.8 657.643  18
  -3  -2  17 22524.2 776.593  12
  -3  -2  17 21497.3 770.580  18
  -3  -2  18 15253.3 553.364  12
  -3  -2  18 15174.2 564.322  18
  -3  -2  19 12244.3 428.268  18
  -3  -1 -17 6225.48 317.373  11
  -3  -1 -17 6178.73 312.683  10
  -3  -1 -16 14459.8 562.159  10
  -3  -1 -16 15226.6 577.909  11
  -3  -1 -16 13688.8 532.000  19
  -3  -1 -15 9920.32 512.313  19
  -3  -1 -15 9894.38 479.491  20
  -3  -1 -15 9662.00 525.454  10
  -3  -1 -15 10253.3 548.351  11
  -3  -1 -14 10851.6 580.485  19
  -3  -1 -14 10857.8 560.212  20
  -3  -1 -14 10644.4 603.343  11
  -3  -1 -14 10861.5 599.817  10
  -3  -1 -13 12042.8 627.452  20
  -3  -1 -13 11889.2 650.812  19
  -3  -1 -13 11204.7 671.396  11
  -3  -1 -13 12064.8 671.131  10
  -3  -1 -13 12273.0 697.645  18
  -3  -1 -12 556.843 333.850  20
  -3  -1 -12 528.241 316.662  19
  -3  -1 -12 463.509 340.099  11
  -3  -1 -12 600.556 334.924  10
  -3  -1 -12 534.305 323.363  18
  -3  -1 -11 13854.2 723.132  19
  -3  -1 -11 13819.8 699.582  20
  -3  -1 -11 13021.9 741.663  18
  -3  -1 -11 14067.2 769.938  11
  -3  -1 -11 13018.6 725.720  10
  -3  -1 -10 14260.2 744.738  19
  -3  -1 -10 13392.3 697.105  20
  -3  -1 -10 11990.4 720.578  18
  -3  -1 -10 13937.0 859.876   3
  -3  -1 -10 14095.9 813.256   8
  -3  -1 -10 14724.2 775.554  12
  -3  -1 -10 12415.4 706.339  10
  -3  -1  -9 30381.4 1221.91   3
  -3  -1  -9 28423.3 1083.36   8
  -3  -1  -9 27732.9 1069.15  12
  -3  -1  -9 30441.3 1036.65  19
  -3  -1  -9 27701.2 984.285  20
  -3  -1  -8 30715.5 1130.34  18
  -3  -1  -8 36714.5 1216.80   8
  -3  -1  -8 37832.1 1399.78   2
  -3  -1  -8 43455.9 1397.04   3
  -3  -1  -8 32092.0 1131.66  12
  -3  -1  -8 35659.6 1119.16  20
  -3  -1  -8 43922.4 1221.05  19
  -3  -1  -7 44914.6 1363.52   8
  -3  -1  -7 45650.1 1547.86   2
  -3  -1  -6 24252.2 906.344   8
  -3  -1  -6 25241.9 1050.74   2
  -3  -1  -5 38196.6 1174.69   8
  -3  -1  -5 40569.5 1339.39   2
  -3  -1  -4 5880.32 433.169   8
  -3  -1  -4 6477.79 501.559   2
  -3  -1  -3 9585.03 467.479   8
  -3  -1  -3 10170.6 556.319   2
  -3  -1  -3 11017.8 568.719   3
  -3  -1  -2 8974.40 396.414   8
  -3  -1  -2 8337.77 508.146   2
  -3  -1  -2 9186.20 507.011   3
  -3  -1  -1 102901. 1918.46   8
  -3  -1  -1 98768.1 1985.27   6
  -3  -1   0 32733.6 746.933   8
  -3  -1   0 31767.0 814.765   6
  -3  -1   1 105032. 1973.64   8
  -3  -1   1 103134. 2064.31   6
  -3  -1   1 105569. 2253.08   2
  -3  -1   2 67959.3 1358.99   8
  -3  -1   2 68559.8 1476.79   6
  -3  -1   2 65230.8 1614.15   2
  -3  -1   3 43816.1 951.130   8
  -3  -1   3 42757.5 1186.01   2
  -3  -1   3 42085.6 1036.68   6
  -3  -1   4 51086.4 1323.97   1
  -3  -1   4 55840.7 1422.46   2
  -3  -1   4 53517.2 1267.38   6
  -3  -1   5 7735.44 457.410   1
  -3  -1   5 8014.10 496.472   2
  -3  -1   5 8303.19 418.541   6
  -3  -1   6 70094.7 1765.46   1
  -3  -1   6 70056.7 1792.06   2
  -3  -1   6 74726.4 1695.10   6
  -3  -1   7 6189.88 483.953   2
  -3  -1   7 6863.87 451.191   6
  -3  -1   8 7813.26 555.790   2
  -3  -1   8 10517.0 582.168   6
  -3  -1   9 43835.2 1368.18   6
  -3  -1  10 36919.6 1311.42   6
  -3  -1  10 40068.8 1174.80  18
  -3  -1  11 31180.8 971.762  13
  -3  -1  11 29030.0 1033.46  12
  -3  -1  11 29360.9 1197.40   6
  -3  -1  11 32514.2 1068.78  18
  -3  -1  12 29813.2 962.993  13
  -3  -1  12 29875.0 1066.95  12
  -3  -1  12 29077.6 1227.75   6
  -3  -1  12 28519.9 1046.19  18
  -3  -1  13 4507.94 472.196  12
  -3  -1  13 4378.05 439.153  18
  -3  -1  14 17122.2 816.989  12
  -3  -1  14 16468.0 789.977  18
  -3  -1  15 5574.51 494.200  12
  -3  -1  15 5318.51 475.216  18
  -3  -1  16 9782.94 602.475  12
  -3  -1  16 9928.83 583.659  18
  -3  -1  17 17093.4 711.257  12
  -3  -1  17 17000.4 702.338  18
  -3  -1  18 22217.6 738.719  12
  -3  -1  18 21608.8 723.735  18
  -3  -1  19 14036.2 486.455  12
  -3  -1  19 13772.5 482.059  18
  -3   0 -18 6468.82 303.119  11
  -3   0 -18 6584.01 300.363  10
  -3   0 -17 2323.69 263.067  11
  -3   0 -17 2184.34 253.446  10
  -3   0 -17 2152.90 235.110  19
  -3   0 -16 16990.8 670.385  11
  -3   0 -16 16054.2 650.589  10
  -3   0 -16 15112.0 603.887  19
  -3   0 -15 33484.4 1052.41  11
  -3   0 -15 31282.9 1040.70  10
  -3   0 -15 33556.4 1023.83  19
  -3   0 -14 19354.3 792.806  19
  -3   0 -14 19637.0 836.907  11
  -3   0 -13 36629.7 1199.90  19
  -3   0 -13 36734.8 1262.77  18
  -3   0 -13 38617.1 1259.53  11
  -3   0 -12 3001.76 413.292  19
  -3   0 -12 2549.26 429.281  11
  -3   0 -12 2816.03 419.109  18
  -3   0 -11 186.263 282.590   8
  -3   0 -11 76.1784 333.614   3
  -3   0 -11 198.651 317.699  19
  -3   0 -11 183.707 291.159  18
  -3   0 -11 38.0017 331.721  12
  -3   0 -11 107.119 316.734  11
  -3   0 -10 6635.32 623.661   3
  -3   0 -10 5055.96 544.045   2
  -3   0 -10 6722.48 519.612  19
  -3   0 -10 5120.13 492.413  18
  -3   0 -10 6658.62 564.365   8
  -3   0 -10 5175.43 442.105  15
  -3   0 -10 6148.50 520.640  11
  -3   0 -10 5310.84 524.880  12
  -3   0 -10 6025.01 515.059  10
  -3   0  -9 34559.7 1190.92  18
  -3   0  -9 44945.3 1359.10   8
  -3   0  -9 41966.8 1439.60   3
  -3   0  -9 36895.7 1383.79   2
  -3   0  -9 30911.5 1164.73  12
  -3   0  -9 42670.3 1260.44  11
  -3   0  -9 37713.8 1181.92  10
  -3   0  -8 37049.4 1414.67   2
  -3   0  -8 38780.6 1321.63   3
  -3   0  -8 40595.8 1238.81   8
  -3   0  -7 74305.6 1900.20   3
  -3   0  -7 74236.2 1770.24   8
  -3   0  -6 57478.1 1550.85   3
  -3   0  -6 58180.2 1718.60   2
  -3   0  -6 57230.6 1444.09   8
  -3   0  -5 25425.9 994.228   2
  -3   0  -5 23409.5 773.571   8
  -3   0  -4 38689.8 1174.60   2
  -3   0  -4 37998.5 980.236   8
  -3   0  -3 1338.03 251.975   3
  -3   0  -3 1905.06 251.775   8
  -3   0  -2 1025.30 193.781   3
  -3   0  -2 1110.49 182.954   6
  -3   0  -2 1138.73 200.675   8
  -3   0  -1 4555.26 367.678   2
  -3   0  -1 5470.95 255.189   3
  -3   0  -1 4522.89 281.854   6
  -3   0  -1 5286.96 245.708   8
  -3   0   0 69127.3 1646.32   2
  -3   0   0 74395.9 1328.92   3
  -3   0   0 68405.1 1502.98   6
  -3   0   0 73988.4 1362.17   8
  -3   0   1 66256.3 1554.55   2
  -3   0   1 67935.9 1468.30   6
  -3   0   1 69399.9 1270.62   8
  -3   0   2 184281. 3510.31   2
  -3   0   2 177741. 3419.60   1
  -3   0   2 185189. 3410.63   6
  -3   0   2 186904. 3207.68   8
  -3   0   3 168607. 3144.37   6
  -3   0   3 163210. 3162.09   1
  -3   0   3 168882. 3219.68   2
  -3   0   4 14170.8 546.743   6
  -3   0   4 15044.5 578.706   1
  -3   0   4 14580.3 574.393   2
  -3   0   5 12293.5 534.132   6
  -3   0   5 11785.9 531.009   2
  -3   0   6 41873.9 1167.90   6
  -3   0   6 40415.5 1119.72   2
  -3   0   7 1200.49 266.868   6
  -3   0   7 660.398 238.601   2
  -3   0   8 22721.5 894.977   6
  -3   0   9 34700.8 1204.42   6
  -3   0  10 49990.3 1394.51  12
  -3   0  10 47699.8 1548.83   6
  -3   0  11 12109.1 576.218  13
  -3   0  11 10573.2 625.451  12
  -3   0  11 10180.3 705.345   6
  -3   0  12 36861.9 1109.04  13
  -3   0  12 35186.3 1215.48  12
  -3   0  12 33231.3 1364.80   6
  -3   0  13 21615.9 828.031  13
  -3   0  13 21253.5 948.955  12
  -3   0  14 9785.15 543.400  13
  -3   0  14 10365.1 672.706  12
  -3   0  14 9746.44 647.075  18
  -3   0  15 165.240 314.624  12
  -3   0  15 307.552 306.199  18
  -3   0  16 18722.6 820.608  12
  -3   0  16 17967.3 794.674  18
  -3   0  17 30259.7 993.948  12
  -3   0  17 28320.9 948.122  18
  -3   0  18 9641.90 483.234  12
  -3   0  18 9573.73 470.917  18
  -3   0  19 26058.8 720.542  12
  -3   0  19 24847.1 702.547  18
  -3   1 -18 537.270 173.445  11
  -3   1 -17 7745.17 442.639  11
  -3   1 -17 7438.78 395.605  19
  -3   1 -16 8757.30 517.880  11
  -3   1 -16 7893.57 461.608  19
  -3   1 -15 41321.5 1237.46  11
  -3   1 -15 39642.8 1163.33  19
  -3   1 -14 18372.6 775.539  19
  -3   1 -14 18009.1 814.778  11
  -3   1 -14 17130.1 801.103  10
  -3   1 -13 8199.22 557.324  19
  -3   1 -13 7553.28 503.804  15
  -3   1 -13 8115.31 579.568  11
  -3   1 -13 7140.01 577.208  10
  -3   1 -12 44147.2 1316.17  19
  -3   1 -12 42196.9 1342.42  18
  -3   1 -12 41227.8 1261.58  15
  -3   1 -12 43627.0 1362.14  11
  -3   1 -12 42309.6 1357.59  10
  -3   1 -11 1141.04 320.009   8
  -3   1 -11 1389.21 383.217   2
  -3   1 -11 941.758 364.116   3
  -3   1 -11 1339.10 334.763  18
  -3   1 -11 1327.28 337.273  19
  -3   1 -11 1065.58 322.026  15
  -3   1 -11 1258.12 380.138  12
  -3   1 -11 930.668 342.077  11
  -3   1 -11 1424.09 372.342  10
  -3   1 -10 20683.6 847.777  10
  -3   1 -10 18483.6 814.375  18
  -3   1 -10 17705.8 780.506  15
  -3   1 -10 16536.9 830.401  12
  -3   1 -10 20975.2 861.134  11
  -3   1 -10 18303.1 952.023   2
  -3   1 -10 20719.8 957.309   3
  -3   1  -9 11459.0 624.068   8
  -3   1  -9 10164.5 707.366   2
  -3   1  -9 9637.67 644.930   3
  -3   1  -9 10225.9 590.600  10
  -3   1  -8 18866.6 948.622   2
  -3   1  -8 17220.0 823.219   3
  -3   1  -7 37561.2 1072.29   8
  -3   1  -7 36223.0 1328.55   2
  -3   1  -6 32874.0 933.848   8
  -3   1  -6 33635.4 1210.23   2
  -3   1  -5 72312.8 1608.01   8
  -3   1  -5 67934.0 1660.04   3
  -3   1  -4 10572.8 436.717   8
  -3   1  -4 12662.7 520.773   3
  -3   1  -3 3364.16 236.181   8
  -3   1  -3 3422.52 267.459   6
  -3   1  -3 4449.42 457.585   2
  -3   1  -3 4401.89 283.377   3
  -3   1  -2 2724.96 171.982   8
  -3   1  -2 2036.60 213.077   6
  -3   1  -2 2487.23 196.173   3
  -3   1  -2 2471.63 343.653   2
  -3   1  -1 64159.2 1122.82   8
  -3   1  -1 61551.9 1202.97   3
  -3   1  -1 65101.1 1518.30   2
  -3   1   0 325568. 5725.70   2
  -3   1   0 314356. 5495.96   1
  -3   1   1 154654. 2948.13   2
  -3   1   1 153903. 2815.96   1
  -3   1   2 39513.6 1004.77   2
  -3   1   2 41323.8 968.123   1
  -3   1   3 32769.8 850.065   2
  -3   1   4 52685.6 1182.18   2
  -3   1   5 43018.5 1013.00   2
  -3   1  10 23667.7 830.986  13
  -3   1  10 21012.7 847.017  18
  -3   1  11 23278.1 849.097  13
  -3   1  11 21143.9 889.845  18
  -3   1  12 41247.3 1212.14  13
  -3   1  12 38558.4 1287.00  18
  -3   1  13 29109.3 994.763  13
  -3   1  13 28814.4 1081.13  18
  -3   1  14 10560.9 570.872  13
  -3   1  14 10539.9 646.427  18
  -3   1  15 489.689 245.365  13
  -3   1  15 532.154 308.463  18
  -3   1  16 1552.69 252.705  13
  -3   1  16 1762.66 357.823  18
  -3   1  17 5543.51 412.223  18
  -3   1  18 18576.7 646.362  18
  -3   1  19 5950.01 299.498  18
  -3   2 -19 1051.22 164.671  10
  -3   2 -18 755.417 204.311  10
  -3   2 -17 4790.79 384.490  11
  -3   2 -17 4428.89 367.238  10
  -3   2 -17 4080.94 324.639  19
  -3   2 -16 17290.4 738.946  10
  -3   2 -16 18071.7 710.012  19
  -3   2 -15 42328.5 1230.47  15
  -3   2 -15 44794.0 1334.51  10
  -3   2 -15 44938.8 1274.28  19
  -3   2 -14 12457.5 648.449  15
  -3   2 -14 14544.3 733.298  11
  -3   2 -14 13110.2 706.977  10
  -3   2 -14 13470.0 667.946  19
  -3   2 -13 31876.5 1106.08  15
  -3   2 -13 36051.9 1209.36  11
  -3   2 -13 33346.4 1174.58  10
  -3   2 -13 33546.2 1120.94  19
  -3   2 -12 38515.4 1253.49  15
  -3   2 -12 39336.0 1238.88  19
  -3   2 -12 41739.0 1318.03  10
  -3   2 -12 43206.3 1324.99  11
  -3   2 -11 3859.81 437.372  15
  -3   2 -11 3710.34 452.131  10
  -3   2 -11 3423.58 425.414  11
  -3   2 -11 3287.62 447.667  12
  -3   2 -11 3576.36 481.428   3
  -3   2 -10 379.990 292.099   3
  -3   2 -10 610.830 329.185   2
  -3   2 -10 488.760 281.059  11
  -3   2 -10 605.861 311.219  10
  -3   2 -10 486.904 299.998  15
  -3   2 -10 514.379 303.318  12
  -3   2 -10 460.678 250.184   8
  -3   2  -9 11525.7 607.132   8
  -3   2  -9 12506.0 792.481   2
  -3   2  -9 10564.1 655.532   3
  -3   2  -8 784.490 247.684   8
  -3   2  -8 1019.77 353.012   2
  -3   2  -8 501.688 265.767   3
  -3   2  -7 119934. 2640.99   8
  -3   2  -7 125837. 2819.10   3
  -3   2  -6 66427.1 1540.41   8
  -3   2  -6 73709.4 1684.43   3
  -3   2  -5 43452.3 1035.10   8
  -3   2  -5 43559.1 1139.89   3
  -3   2  -4 89767.3 1744.95   8
  -3   2  -4 93627.4 2270.34   2
  -3   2  -4 89738.5 1866.25   3
  -3   2  -3 20913.8 490.255   8
  -3   2  -3 20586.3 595.523   3
  -3   2  -3 21034.2 869.978   2
  -3   2  -3 20894.6 645.541   6
  -3   2  -2 63128.1 1595.05   2
  -3   2  -2 59825.9 1330.22   6
  -3   2  -1 65099.5 1595.10   2
  -3   2  -1 63860.0 1368.55   6
  -3   2   0 321886. 6004.35   2
  -3   2   0 339060. 5850.89   6
  -3   2   1 20191.4 691.918   2
  -3   2   1 24453.1 661.457   6
  -3   2   2 4058.83 288.811   2
  -3   2   2 5077.82 295.121   6
  -3   2   3 69229.6 1522.04   6
  -3   2   4 76151.7 1698.53   6
  -3   2   5 32611.9 983.285   6
  -3   2   6 23755.6 854.753   6
  -3   2   7 2405.91 323.339   6
  -3   2   8 527.056 238.242   6
  -3   2   9 11062.5 679.875   6
  -3   2  10 36642.0 1235.22  12
  -3   2  10 34425.9 1358.66   6
  -3   2  11 50947.0 1399.59  13
  -3   2  11 48033.6 1459.01  12
  -3   2  11 45547.6 1613.85   6
  -3   2  11 47018.7 1428.97  18
  -3   2  12 43242.2 1280.29  13
  -3   2  12 41858.2 1379.95  12
  -3   2  12 41733.6 1337.04  18
  -3   2  13 19515.4 805.083  13
  -3   2  13 20029.5 909.392  12
  -3   2  13 20058.6 881.927  18
  -3   2  14 9716.67 572.828  13
  -3   2  14 11254.4 683.305  12
  -3   2  14 10330.7 641.163  18
  -3   2  15 4113.95 376.353  13
  -3   2  15 4430.24 457.460  12
  -3   2  15 4237.55 439.178  18
  -3   2  16 225.035 191.322  13
  -3   2  16 341.310 273.703  12
  -3   2  16 195.858 252.109  18
  -3   2  17 2669.35 310.953  12
  -3   2  17 2412.63 235.522  13
  -3   2  17 2582.08 288.601  18
  -3   2  18 8181.75 400.219  12
  -3   2  18 8614.60 390.573  18
  -3   2  19 10507.4 361.142  12
  -3   2  19 10459.8 356.243  18
  -3   3 -19 2553.12 206.398  11
  -3   3 -19 2947.67 211.253  10
  -3   3 -18 403.112 187.454  10
  -3   3 -17 411.114 234.572  10
  -3   3 -17 204.551 196.297  19
  -3   3 -16 15026.3 648.842  15
  -3   3 -16 16335.9 718.819  10
  -3   3 -16 16573.3 666.853  19
  -3   3 -15 36250.7 1158.80  15
  -3   3 -15 41695.8 1258.98  11
  -3   3 -15 37488.7 1205.38  10
  -3   3 -15 39791.7 1175.17  19
  -3   3 -14 4062.54 443.010  15
  -3   3 -14 4558.49 472.475  11
  -3   3 -14 3932.75 447.781  10
  -3   3 -14 4360.74 431.906  19
  -3   3 -13 16153.7 795.418  15
  -3   3 -13 17083.3 824.105  11
  -3   3 -13 16847.0 803.990  10
  -3   3 -13 16328.9 753.353  19
  -3   3 -12 34026.2 1181.02  11
  -3   3 -12 35764.0 1188.96  10
  -3   3 -12 34996.5 1196.54  15
  -3   3 -11 23301.3 909.520  10
  -3   3 -11 21835.7 931.455  12
  -3   3 -11 23492.4 936.907  15
  -3   3 -10 8777.95 569.543  11
  -3   3 -10 12397.3 643.516  10
  -3   3 -10 11334.6 645.993  12
  -3   3 -10 12871.3 692.465  15
  -3   3 -10 8022.93 604.742   3
  -3   3  -9 5113.47 471.799   3
  -3   3  -9 6190.42 467.684  11
  -3   3  -8 19568.8 724.949   8
  -3   3  -8 21858.0 864.601   3
  -3   3  -7 26042.8 791.369   8
  -3   3  -7 25270.9 905.145   3
  -3   3  -7 26384.2 1107.23   2
  -3   3  -6 47080.6 1283.34   3
  -3   3  -6 48146.7 1522.12   2
  -3   3  -5 98474.8 1908.39   8
  -3   3  -5 93766.1 2057.40   3
  -3   3  -5 100475. 1939.84   4
  -3   3  -5 91900.7 2337.83   2
  -3   3  -4 11913.2 384.001   8
  -3   3  -4 12365.3 447.229   4
  -3   3  -3 28698.6 764.431   6
  -3   3  -3 22069.5 904.368   2
  -3   3  -2 13101.2 456.355   6
  -3   3  -2 9248.59 550.425   2
  -3   3  -1 2142.82 245.076   6
  -3   3  -1 1650.31 288.730   2
  -3   3   0 4551.37 270.720   6
  -3   3   0 4108.19 314.223   2
  -3   3   1 28690.3 765.968   6
  -3   3   1 29711.9 751.621   2
  -3   3   2 17440.0 572.365   6
  -3   3   3 106318. 2189.93   6
  -3   3   4 98326.0 2094.10   6
  -3   3   5 73033.2 1735.93   6
  -3   3   6 32089.6 1044.96   6
  -3   3   7 57058.2 1583.25   6
  -3   3   8 4131.81 426.127   6
  -3   3   9 7524.09 502.967  18
  -3   3   9 9495.44 461.771   9
  -3   3   9 8649.48 562.196  14
  -3   3   9 5630.87 468.061  12
  -3   3   9 5504.89 516.183   6
  -3   3  10 11835.8 660.990  14
  -3   3  10 10446.7 627.146  12
  -3   3  10 11839.1 643.749  18
  -3   3  10 10427.5 715.758   6
  -3   3  11 29045.6 1021.58  13
  -3   3  11 27073.8 1037.59  12
  -3   3  11 27749.1 1025.28  18
  -3   3  12 12196.4 675.613  18
  -3   3  12 13056.3 674.232  13
  -3   3  12 11759.9 689.615  12
  -3   3  13 16026.9 779.770  18
  -3   3  13 16399.1 736.790  13
  -3   3  13 17304.0 819.816  12
  -3   3  14 25538.1 952.026  18
  -3   3  14 26543.4 927.114  13
  -3   3  14 26527.8 999.985  12
  -3   3  15 8552.31 520.289  18
  -3   3  15 8287.89 475.236  13
  -3   3  15 7938.40 518.745  12
  -3   3  16 5644.21 392.588  18
  -3   3  16 5794.99 365.826  13
  -3   3  16 5957.81 411.513  12
  -3   3  17 158.801 160.356  18
  -3   3  17 201.144 138.051  13
  -3   3  17 220.402 182.131  12
  -3   3  18 4063.48 228.690  18
  -3   3  18 3809.76 227.702  12
  -3   4 -19 4197.86 234.432  11
  -3   4 -18 2722.04 260.404  11
  -3   4 -18 2570.34 246.923  10
  -3   4 -17 344.823 204.441  15
  -3   4 -17 254.294 209.292  10
  -3   4 -16 15391.4 674.025  15
  -3   4 -16 16178.7 693.093  10
  -3   4 -15 17659.0 783.640  15
  -3   4 -15 17853.1 782.319  10
  -3   4 -15 17222.5 722.121  19
  -3   4 -14 3344.11 441.546  11
  -3   4 -14 3451.77 428.119  10
  -3   4 -14 3697.76 448.316  15
  -3   4 -13 37917.1 1247.46  10
  -3   4 -13 38469.2 1267.38  11
  -3   4 -13 39649.3 1313.24  15
  -3   4 -12 33185.6 1184.67  11
  -3   4 -12 36881.0 1208.24  10
  -3   4 -11 38959.7 1219.37  10
  -3   4 -11 44155.7 1356.62  15
  -3   4 -10 5995.40 490.424  11
  -3   4  -9 2319.78 361.732  11
  -3   4  -9 2670.95 423.154  15
  -3   4  -6 61757.7 1455.00   4
  -3   4  -5 87011.1 1878.68   4
  -3   4  -4 67788.1 1532.36   4
  -3   4  -3 13406.8 536.978   4
  -3   4  -2 81473.7 1720.60   6
  -3   4  -1 7858.60 346.079   6
  -3   4  -1 7576.39 395.071   7
  -3   4   0 4267.78 254.135   6
  -3   4   1 8834.97 465.429   6
  -3   4   2 31941.0 864.449   6
  -3   4   3 24657.0 770.035   6
  -3   4   4 25674.1 826.264   6
  -3   4   5 41311.6 1182.16   6
  -3   4   6 36910.9 1149.11   6
  -3   4   7 34821.3 1003.16   9
  -3   4   7 35611.9 1091.26  13
  -3   4   8 2382.38 316.001   9
  -3   4   8 2561.43 384.699  13
  -3   4   8 1738.66 333.966   6
  -3   4   8 1791.56 399.396  14
  -3   4   9 2453.43 423.689  14
  -3   4   9 2871.14 332.206   9
  -3   4   9 2919.13 394.408  13
  -3   4  10 18118.3 820.848  14
  -3   4  10 15854.4 758.555  12
  -3   4  11 15230.7 734.950  13
  -3   4  11 13913.7 713.314  12
  -3   4  12 13525.2 692.832  13
  -3   4  12 12844.1 686.424  12
  -3   4  12 12500.3 663.908  18
  -3   4  13 23223.2 875.539  13
  -3   4  13 23988.5 907.856  12
  -3   4  13 23017.3 882.017  18
  -3   4  14 11837.0 574.636  13
  -3   4  14 11880.3 591.551  12
  -3   4  14 12076.9 588.928  18
  -3   4  15 23228.0 766.237  12
  -3   4  15 22115.5 742.842  13
  -3   4  15 22100.4 749.293  18
  -3   4  16 1288.69 201.459  12
  -3   4  16 1323.23 204.304  13
  -3   4  16 1348.77 203.532  18
  -3   4  17 1410.57 152.574  13
  -3   5 -18 9525.62 394.181  11
  -3   5 -18 8978.81 359.576  10
  -3   5 -18 9289.14 374.531  15
  -3   5 -17 466.241 199.766  10
  -3   5 -17 645.014 227.279  11
  -3   5 -17 639.497 216.885  15
  -3   5 -16 1084.24 260.130  10
  -3   5 -16 939.146 285.374  15
  -3   5 -15 3680.99 388.240  10
  -3   5 -15 4237.82 448.968  15
  -3   5 -14 31351.3 1068.96  10
  -3   5 -14 32089.9 1134.94  15
  -3   5 -13 7266.95 532.323  10
  -3   5 -13 6574.87 540.483  11
  -3   5 -13 8428.16 626.464  15
  -3   5 -12 37883.0 1251.72  11
  -3   5 -11 9618.82 620.960  11
  -3   5 -11 12695.1 765.093  15
  -3   5 -10 27088.5 1015.42  11
  -3   5 -10 31242.3 1162.84  15
  -3   5  -9 23808.1 896.316  11
  -3   5  -9 22281.3 968.246  15
  -3   5  -8 479.762 272.035  11
  -3   5  -8 299.170 323.456  15
  -3   5  -7 9579.74 512.526  11
  -3   5  -7 6492.79 520.001  15
  -3   5  -6 10272.1 547.775   4
  -3   5  -5 25882.2 877.219   4
  -3   5  -4 22586.3 825.360   4
  -3   5  -3 78843.5 1837.93   4
  -3   5  -1 47872.2 1246.35   7
  -3   5   0 13264.5 597.201   7
  -3   5   5 18755.2 777.513  13
  -3   5   5 18588.1 737.324   9
  -3   5   5 20313.9 763.157  14
  -3   5   5 17633.9 836.978  16
  -3   5   6 63835.1 1657.58  13
  -3   5   6 65753.5 1598.79   9
  -3   5   6 60586.9 1726.75  16
  -3   5   7 38875.0 1213.70  13
  -3   5   7 39555.4 1147.35   9
  -3   5   8 4141.81 469.468  13
  -3   5   8 4469.92 418.447   9
  -3   5   9 4798.16 499.877  13
  -3   5   9 5165.19 430.548   9
  -3   5   9 3754.16 485.084  14
  -3   5  10 19.5025 298.784  13
  -3   5  10 148.483 221.477   9
  -3   5  10 122.557 323.472  14
  -3   5  11 5397.79 491.533  13
  -3   5  11 5774.89 416.061   9
  -3   5  11 4624.23 442.079  14
  -3   5  13 34475.4 1056.56  13
  -3   5  14 23868.8 788.306  13
  -3   5  15 4351.39 291.713  13
  -3   5  16 4491.62 243.159  13
  -3   6 -18 8183.15 331.532  11
  -3   6 -17 12165.5 480.986  11
  -3   6 -17 11260.4 485.652  15
  -3   6 -16-61.5668 231.763  11
  -3   6 -16 203.482 248.072  15
  -3   6 -15 4575.80 436.264  15
  -3   6 -12 11592.4 734.951  15
  -3   6 -11 39613.3 1301.42  11
  -3   6 -11 49199.8 1513.24  15
  -3   6 -10 17068.5 797.779  11
  -3   6 -10 16071.7 855.857  15
  -3   6  -9 3457.50 421.903  11
  -3   6  -9 2396.75 440.159  15
  -3   6  -8 15597.0 700.671  11
  -3   6  -8 10482.1 687.598  15
  -3   6  -7 22351.2 823.716  11
  -3   6  -7 16166.2 786.183   4
  -3   6  -7 13570.2 754.158  15
  -3   6  -7 19113.0 747.250  14
  -3   6  -6 8272.08 518.648  11
  -3   6  -6 5549.00 484.766   4
  -3   6  -6 4690.21 464.040  15
  -3   6  -6 7616.78 494.474  14
  -3   6  -5 30217.6 967.484  11
  -3   6  -5 30526.1 1077.80   4
  -3   6  -5 32473.0 994.402  14
  -3   6  -4 95625.6 2237.25   4
  -3   6  -4 100561. 2119.36  14
  -3   6  -3 28510.9 937.394  14
  -3   6  -3 31254.2 930.915  11
  -3   6  -1 33600.2 1010.35  14
  -3   6   0 21105.7 887.573   7
  -3   6   0 22359.4 792.415  14
  -3   6   1 4096.33 772.798  11
  -3   6   1 1109.19 297.155   9
  -3   6   2 519.767 412.561  14
  -3   6   2 76.8430 260.637   9
  -3   6   3 4717.65 515.257  16
  -3   6   3 4593.90 436.452  14
  -3   6   4 12593.7 748.876  16
  -3   6   4 14145.1 686.362  14
  -3   6   4 12733.9 621.660  11
  -3   6   4 12697.8 654.761   9
  -3   6   5 24748.6 916.709  14
  -3   6   5 24049.3 937.434  13
  -3   6   6 18257.5 819.236  14
  -3   6   6 19450.4 963.824  16
  -3   6   6 21399.9 850.203   9
  -3   6   6 20389.4 865.335  13
  -3   6   7 27779.8 968.025   9
  -3   6   7 27083.0 1008.91  13
  -3   6   8 351.088 369.667  14
  -3   6   8 730.477 295.793   9
  -3   6   8 914.301 341.374  13
  -3   6   9 9606.53 556.002   9
  -3   6   9 9600.67 617.767  13
  -3   6  10-11.5081 276.064  14
  -3   6  10 22.7454 284.756  13
  -3   6  10 68.7121 237.260   9
  -3   6  11 1338.10 326.782  13
  -3   6  11 1297.09 263.990   9
  -3   6  12 10811.5 555.289  13
  -3   6  12 11045.6 467.318   9
  -3   6  14 13071.7 488.514  13
  -3   6  15 4757.37 246.624  13
  -3   7 -17 5691.27 316.427  15
  -3   7 -17 5867.89 298.204  11
  -3   7 -16 2845.03 278.236  11
  -3   7 -15 1353.97 278.868  11
  -3   7 -14 5058.18 470.361  15
  -3   7 -14 4068.68 399.615  11
  -3   7 -13 784.153 358.740  15
  -3   7 -12 32112.7 1177.59  15
  -3   7 -11 20044.0 941.177  15
  -3   7 -10 11321.2 728.625  15
  -3   7 -10 15022.6 736.897  11
  -3   7  -9 11713.6 634.571  14
  -3   7  -9 11407.6 726.811  15
  -3   7  -8 9210.68 610.365  14
  -3   7  -8 5998.73 623.354  15
  -3   7  -7 14233.0 779.838  14
  -3   7  -7 11850.5 728.218  15
  -3   7  -6 586.589 314.829  14
  -3   7  -6 326.258 331.367   4
  -3   7  -5 16617.6 752.735  14
  -3   7  -5 20336.8 816.364  11
  -3   7  -4 56613.0 1688.52  14
  -3   7  -4 68603.3 1658.74  11
  -3   7  -3 47148.6 1310.07  14
  -3   7  -3 38952.6 1188.36  11
  -3   7  -2 35033.8 1130.34  14
  -3   7  -2 33332.5 1051.82  11
  -3   7  -1 34237.9 1215.18  14
  -3   7  -1 47401.3 1252.94  11
  -3   7   0 12271.4 625.820   9
  -3   7   0 18054.1 723.472  11
  -3   7   1 1375.27 382.974  14
  -3   7   1 1256.52 320.402   9
  -3   7   1 2421.92 432.632  11
  -3   7   2 3810.84 526.753  14
  -3   7   2 1910.62 439.692   9
  -3   7   3 2459.51 429.109  14
  -3   7   3 3421.47 565.373  16
  -3   7   3 1925.31 385.580   9
  -3   7   3 4167.17 431.522  11
  -3   7   4 16730.1 946.510  16
  -3   7   4 19476.0 845.856  14
  -3   7   4 18094.4 811.308   9
  -3   7   5 30901.6 1072.91  13
  -3   7   5 26998.2 1167.56  16
  -3   7   5 27929.8 1038.53  14
  -3   7   5 30888.7 1069.07   9
  -3   7   6 6619.68 527.169  13
  -3   7   6 6681.96 648.132  16
  -3   7   6 5241.94 517.321  14
  -3   7   7 48459.9 1391.86  13
  -3   7   7 51631.3 1392.96   9
  -3   7   8 19628.7 816.164  13
  -3   7   8 20525.6 794.423   9
  -3   7   9 13375.0 662.660  13
  -3   7   9 13893.1 624.075   9
  -3   7  10 2104.27 321.519  13
  -3   7  10 1873.88 288.499   9
  -3   7  11 1824.17 280.551  13
  -3   7  11 1842.12 235.562   9
  -3   7  12 2371.29 258.774  13
  -3   7  12 2450.38 204.965   9
  -3   7  13 5817.10 299.420  13
  -3   8 -16 2449.52 239.325  15
  -3   8 -16 2642.59 219.211  11
  -3   8 -15 1192.48 249.276  15
  -3   8 -15 1102.20 225.972  11
  -3   8 -14 3124.69 351.297  15
  -3   8 -14 3352.98 330.681  11
  -3   8 -13 336.500 286.722  15
  -3   8 -13 293.278 267.507  11
  -3   8 -12 12006.2 667.165  15
  -3   8 -11 14703.0 754.195  15
  -3   8 -10 5880.48 465.406  14
  -3   8 -10 4147.32 470.852  15
  -3   8  -9 18607.4 810.505  14
  -3   8  -9 21544.9 909.022  15
  -3   8  -8 10504.7 706.331  15
  -3   8  -8 11939.4 710.302  14
  -3   8  -7 2625.53 431.550  14
  -3   8  -7 4074.90 494.907  11
  -3   8  -6 14439.0 798.504  14
  -3   8  -6 18848.0 821.963  11
  -3   8  -5 18219.8 846.399  14
  -3   8  -5 19160.6 825.736  11
  -3   8  -4 24518.9 1176.59  14
  -3   8  -4 56502.9 1407.02  11
  -3   8  -3 18406.8 840.143  14
  -3   8  -3 18254.7 807.924  11
  -3   8  -2 31340.8 1099.05  14
  -3   8  -2 28154.2 1027.06  11
  -3   8  -1 18083.2 804.898  11
  -3   8   0 23640.4 986.913  16
  -3   8   0 23095.4 944.191  14
  -3   8   0 18685.0 793.196   9
  -3   8   0 18960.2 899.712  11
  -3   8   1 12325.0 778.029  16
  -3   8   1 12171.9 691.810  14
  -3   8   1 13568.1 707.453  11
  -3   8   2 7434.81 584.034  14
  -3   8   2 7995.77 682.130  16
  -3   8   2 7744.56 577.456  11
  -3   8   3 1865.73 507.416  14
  -3   8   3 2345.45 495.392   9
  -3   8   4 9088.71 718.538  16
  -3   8   4 9898.05 625.393  14
  -3   8   4 9562.20 596.513   9
  -3   8   5 3178.41 571.869  16
  -3   8   5 2236.77 440.181  14
  -3   8   5 3201.78 433.679   9
  -3   8   6 10324.4 580.951  13
  -3   8   6 10776.3 601.968   9
  -3   8   7 9802.80 536.697  13
  -3   8   7 6908.89 513.612  14
  -3   8   8 22042.4 770.455   9
  -3   8   8 21732.5 778.426  13
  -3   8   9 655.502 219.643   9
  -3   8   9 644.446 228.466  13
  -3   8  10 2409.48 236.390   9
  -3   8  10 2349.39 250.432  13
  -3   8  11 3467.77 210.959   9
  -3   8  11 3494.61 243.737  13
  -3   9 -14 2094.14 230.850  11
  -3   9 -13 397.127 222.523  11
  -3   9 -13 294.361 225.841  15
  -3   9 -12 9459.15 498.263  11
  -3   9 -12 9564.05 493.335  15
  -3   9 -11 5134.50 424.401  11
  -3   9 -11 4737.58 402.316  15
  -3   9 -10 26289.8 864.630  14
  -3   9 -10 19834.6 800.213  15
  -3   9  -9 5466.45 453.001  14
  -3   9  -8 16164.8 753.274  14
  -3   9  -7 13936.3 717.718  11
  -3   9  -7 8411.01 646.650  14
  -3   9  -6 9676.37 606.285  11
  -3   9  -6 4022.24 554.428  14
  -3   9  -5 21553.1 935.436  11
  -3   9  -5 19403.6 906.436  14
  -3   9  -4 8824.96 619.550  11
  -3   9  -4 8650.83 617.436  14
  -3   9  -3 17239.8 794.446  11
  -3   9  -3 15341.8 794.691  14
  -3   9  -2 16575.6 792.960  11
  -3   9  -1 32613.5 1116.59  11
  -3   9  -1 33674.9 1152.91  14
  -3   9   0 2314.54 421.265  11
  -3   9   0 2077.39 460.958  16
  -3   9   0 2595.03 441.032  14
  -3   9   1 6446.90 538.802  11
  -3   9   1 6954.89 551.641  14
  -3   9   1 5813.34 603.280  16
  -3   9   2 12591.4 792.877  16
  -3   9   2 14622.2 723.291  14
  -3   9   3 1352.77 320.556   9
  -3   9   3 1091.06 392.557  14
  -3   9   4 7807.50 527.358   9
  -3   9   4 7552.88 558.865  14
  -3   9   5 7017.81 438.676   9
  -3   9   5 4687.77 443.934  14
  -3   9   6 13911.2 563.919   9
  -3   9   6 9858.92 519.841  14
  -3   9   7 14436.1 549.218   9
  -3   9   9 1774.52 177.318   9
  -3  10 -12 625.081 190.778  11
  -3  10 -11 8644.76 426.637  11
  -3  10 -10 8148.64 449.837  11
  -3  10 -10 7501.06 412.718  14
  -3  10  -9 10318.7 505.783  14
  -3  10  -8 6374.54 442.354  14
  -3  10  -7 3083.68 386.170  14
  -3  10  -6 7696.82 529.363  11
  -3  10  -6 4819.33 489.588  14
  -3  10  -5 18382.3 768.769  11
  -3  10  -5 16954.1 757.963  14
  -3  10  -4 10335.1 606.169  11
  -3  10  -4 7833.07 609.094  14
  -3  10  -3 19018.2 791.904  11
  -3  10  -2 13543.7 665.821  11
  -3  10  -2 13233.1 673.543  14
  -3  10  -1 13816.2 670.259  11
  -3  10  -1 14252.8 670.925  14
  -3  10   0 8437.55 539.358  14
  -3  10   1 5932.01 466.454  14
  -3  10   1 6139.10 481.107  16
  -3  10   2 15159.8 574.111   9
  -3  10   2 23353.6 773.132  14
  -3  10   3 461.681 206.086   9
  -3  10   3 767.730 298.957  14
  -3  10   4 391.347 197.341   9
  -3  10   4 385.249 262.986  14
  -3  10   5 550.044 172.084   9
  -3  10   6 698.609 157.472   9
  -3  11  -7 4877.35 327.785  14
  -3  11  -6 1588.87 273.748  14
  -3  11  -5 10533.1 497.909  14
  -3  11  -3 8164.89 480.551  14
  -3  11  -2 7469.68 427.540  14
  -3  11  -1 3125.10 313.716  14
  -2  -9  -3 418.226 247.464  19
  -2  -9  -2 1598.56 318.812  19
  -2  -9  -1 2259.29 365.373  19
  -2  -9   0 3365.98 425.825  19
  -2  -8  -7 8606.28 377.334  20
  -2  -8  -7 7377.14 383.877  19
  -2  -8  -6 4840.15 380.037  19
  -2  -8  -6 5312.92 363.587  20
  -2  -8  -5 4899.92 424.037  19
  -2  -8  -5 5035.34 414.099  20
  -2  -8  -4 3990.85 417.163  20
  -2  -8  -4 3526.71 449.901  19
  -2  -8  -3 79.5289 339.596  20
  -2  -8  -3 194.059 382.042  19
  -2  -8  -2 539.635 411.433  19
  -2  -8   6 73.5760 263.917  10
  -2  -8   7 2021.21 310.383  10
  -2  -8   8 1930.57 313.087  10
  -2  -8   9 6242.71 426.630  10
  -2  -8  10 7897.59 446.572  10
  -2  -8  11 19135.1 678.910  10
  -2  -8  12 5550.63 350.581  10
  -2  -8  13 3447.09 264.656  10
  -2  -7 -10 1605.03 206.377  20
  -2  -7 -10 1308.79 205.370  19
  -2  -7  -9 1283.73 251.129  20
  -2  -7  -9 941.726 253.528  19
  -2  -7  -8 6773.81 448.940  20
  -2  -7  -8 6702.50 444.585  19
  -2  -7  -7 8844.93 535.499  20
  -2  -7  -7 7952.08 542.652  19
  -2  -7  -6 9507.43 624.991  19
  -2  -7  -6 9930.95 615.811  20
  -2  -7  -5 6168.47 551.252  20
  -2  -7  -5 5793.82 561.130  19
  -2  -7  -4 2630.23 489.386  19
  -2  -7   2 23357.9 867.845  10
  -2  -7   3 22503.4 852.338  10
  -2  -7   4 35805.6 1124.92  10
  -2  -7   5 4611.80 415.594  10
  -2  -7   6 424.007 290.797  10
  -2  -7   7 1133.53 313.009  10
  -2  -7   8 4184.36 419.397  10
  -2  -7   9 9180.54 565.420  10
  -2  -7  10 14102.9 680.220  10
  -2  -7  10 13875.7 650.669  17
  -2  -7  11 31857.5 1029.64  10
  -2  -7  11 29884.7 969.057  17
  -2  -7  12 9355.45 525.566  10
  -2  -7  13 13452.4 601.111  10
  -2  -7  14 2144.68 272.955  10
  -2  -7  15 231.903 185.967  10
  -2  -7  16 1092.43 180.817  10
  -2  -6 -12 1068.74 179.479  11
  -2  -6 -12 1364.85 201.886  19
  -2  -6 -11 2530.14 288.312  19
  -2  -6 -11 2675.86 286.016  20
  -2  -6 -10 1418.32 308.938  19
  -2  -6 -10 1385.89 309.263  20
  -2  -6  -9 193.623 300.201  19
  -2  -6  -9 38.9331 316.242  20
  -2  -6  -8 1698.08 410.225  19
  -2  -6  -8 1850.15 414.418  20
  -2  -6  -7 18209.7 871.927  20
  -2  -6  -7 20857.0 908.699  19
  -2  -6  -6 10638.8 714.733  19
  -2  -6  -6 11015.5 719.518  20
  -2  -6  -5 17471.3 889.526  19
  -2  -6  -3 4998.34 443.813  10
  -2  -6  -2 98.6173 276.188  10
  -2  -6  -1 4387.61 404.824  10
  -2  -6   0 128.606 283.626   8
  -2  -6   0 453.092 256.532  10
  -2  -6   1 9789.82 647.554   8
  -2  -6   1 9299.56 527.472  10
  -2  -6   2 42351.0 1378.68   8
  -2  -6   2 41460.2 1516.21   2
  -2  -6   2 38393.4 1146.47  10
  -2  -6   3 30611.1 1158.23   8
  -2  -6   3 28382.2 1252.16   2
  -2  -6   3 27045.5 923.397  10
  -2  -6   4 32540.7 1189.54   8
  -2  -6   4 28993.2 978.009  10
  -2  -6   4 31818.3 1362.94   2
  -2  -6   5 25183.0 1031.53   8
  -2  -6   5 22783.8 848.849  10
  -2  -6   5 25282.8 1239.31   2
  -2  -6   5 22126.8 856.804  17
  -2  -6   6 5071.69 432.792  10
  -2  -6   6 5320.82 431.941  17
  -2  -6   7 4677.13 413.411  10
  -2  -6   7 4770.76 420.005  17
  -2  -6   8 4397.30 423.910  10
  -2  -6   8 5011.57 426.517  17
  -2  -6   9 5953.10 473.266  10
  -2  -6   9 6116.11 459.484  17
  -2  -6  10 17397.5 777.391  10
  -2  -6  10 16588.3 743.048  17
  -2  -6  11 6196.41 494.634  10
  -2  -6  11 5902.29 449.535  17
  -2  -6  12 44652.6 1323.73  10
  -2  -6  12 43573.1 1268.47  17
  -2  -6  13 8835.76 542.646  10
  -2  -6  13 8306.19 489.757  17
  -2  -6  14 4295.09 391.388  10
  -2  -6  14 3990.44 334.426  17
  -2  -6  15 3629.42 342.790  10
  -2  -6  16 703.579 223.131  10
  -2  -6  17 1651.73 213.994  10
  -2  -5 -14 9517.63 357.308  20
  -2  -5 -14 7150.70 317.097  19
  -2  -5 -13 9376.16 422.464  11
  -2  -5 -13 9498.66 429.897  19
  -2  -5 -12 18010.8 678.358  20
  -2  -5 -12 17112.6 668.852  19
  -2  -5 -11 1718.15 343.004  19
  -2  -5 -10 490.735 282.675  18
  -2  -5 -10 334.735 339.715  19
  -2  -5  -9 2030.88 374.849  18
  -2  -5  -9 1879.68 325.532  10
  -2  -5  -9 1899.09 433.032  19
  -2  -5  -8 4624.37 478.127  18
  -2  -5  -8 3954.60 414.201  10
  -2  -5  -8 4402.57 520.654  19
  -2  -5  -7 9154.12 576.423  10
  -2  -5  -7 9512.04 688.674  19
  -2  -5  -7 9004.43 668.030  20
  -2  -5  -6 28197.2 1005.48  10
  -2  -5  -6 29933.3 1147.97  19
  -2  -5  -5 9441.16 562.324  10
  -2  -5  -4 42720.8 1238.03  10
  -2  -5  -4 43364.2 1429.41   8
  -2  -5  -3 20276.8 773.330  10
  -2  -5  -3 20596.9 1040.90   3
  -2  -5  -3 19638.5 885.210   8
  -2  -5  -2 651.169 380.675   3
  -2  -5  -2 892.173 287.716   8
  -2  -5  -2 682.908 239.926  10
  -2  -5  -1 865.697 348.108   3
  -2  -5  -1 1041.31 290.909   2
  -2  -5  -1 1041.39 242.918  10
  -2  -5  -1 933.927 289.687   8
  -2  -5   0 2861.78 354.477   8
  -2  -5   0 2642.16 298.397  10
  -2  -5   0 2472.69 369.815   2
  -2  -5   0 2992.52 413.923   3
  -2  -5   1 14999.6 705.287   8
  -2  -5   1 14081.9 586.274  10
  -2  -5   1 14648.5 787.740   2
  -2  -5   1 16046.0 768.013   3
  -2  -5   2 3827.16 391.603   8
  -2  -5   2 3752.56 446.326   2
  -2  -5   2 3433.48 311.684  10
  -2  -5   3 57423.0 1527.72   8
  -2  -5   3 54423.1 1709.28   2
  -2  -5   3 53247.6 1359.26  17
  -2  -5   3 52074.9 1331.37  10
  -2  -5   4 15855.8 729.102   8
  -2  -5   4 15706.7 881.297   2
  -2  -5   4 15128.7 616.511  17
  -2  -5   4 13941.9 599.904  10
  -2  -5   5 73635.4 1846.91   8
  -2  -5   5 73215.5 2129.50   2
  -2  -5   5 65954.5 1615.33  17
  -2  -5   5 63689.6 1589.45  10
  -2  -5   6 10980.6 650.337   8
  -2  -5   6 10949.1 810.178   2
  -2  -5   6 9826.84 513.956  17
  -2  -5   6 9436.19 513.466  10
  -2  -5   7 1556.24 271.168  17
  -2  -5   7 1538.36 437.031   2
  -2  -5   7 1647.75 336.901   8
  -2  -5   8 169.627 256.566   8
  -2  -5   8 89.7359 225.207  17
  -2  -5   8 241.723 257.359  10
  -2  -5   9 9218.81 534.734  17
  -2  -5   9 9517.17 833.458   2
  -2  -5   9 10755.0 692.449   8
  -2  -5  10 14798.9 687.719  17
  -2  -5  11 19396.4 802.209  17
  -2  -5  12 37013.0 1167.86  17
  -2  -5  13 8040.37 508.454  17
  -2  -5  14 9213.37 529.511  17
  -2  -5  15 4876.88 377.426  17
  -2  -5  16 3614.83 309.557  17
  -2  -5  17 1207.70 193.170  17
  -2  -5  18 1981.55 226.997  10
  -2  -4 -15 773.796 177.831  19
  -2  -4 -15 964.498 178.640  20
  -2  -4 -15 798.888 173.660  11
  -2  -4 -14 11464.1 503.316  19
  -2  -4 -14 12713.9 514.752  20
  -2  -4 -14 12132.1 504.644  11
  -2  -4 -13 12693.3 606.225  19
  -2  -4 -13 13958.1 613.866  20
  -2  -4 -13 13941.8 549.998  10
  -2  -4 -13 12865.0 602.507  11
  -2  -4 -12 7862.29 473.036  10
  -2  -4 -12 7848.14 537.420  20
  -2  -4 -12 8366.87 542.814  19
  -2  -4 -11 27589.0 1024.00  18
  -2  -4 -11 25507.5 896.316  10
  -2  -4 -11 24705.4 967.071  20
  -2  -4 -11 25949.0 971.984  19
  -2  -4 -10 3688.76 454.561  18
  -2  -4 -10 3476.36 406.417  10
  -2  -4 -10 3324.41 480.005  19
  -2  -4 -10 3576.39 485.972  20
  -2  -4  -9 1199.95 374.371  18
  -2  -4  -9 761.430 322.235  10
  -2  -4  -9 1155.74 419.906  19
  -2  -4  -9 876.827 398.744  20
  -2  -4  -8 349.762 313.638  18
  -2  -4  -8 352.538 404.993  19
  -2  -4  -8 184.183 383.364  20
  -2  -4  -8 237.274 307.031  10
  -2  -4  -7 41752.1 1518.17   8
  -2  -4  -7 43498.8 1433.88  19
  -2  -4  -7 43327.2 1317.74  10
  -2  -4  -6 3426.84 416.813  18
  -2  -4  -6 3676.05 574.275   3
  -2  -4  -6 2972.64 463.349   8
  -2  -4  -6 3592.98 474.407  19
  -2  -4  -6 3304.24 384.295  10
  -2  -4  -5 32735.6 1169.17   8
  -2  -4  -5 32888.5 1321.89   3
  -2  -4  -5 32892.6 1113.21  18
  -2  -4  -5 32361.5 1013.19  10
  -2  -4  -4 45281.3 1356.53   8
  -2  -4  -4 44979.7 1201.87  10
  -2  -4  -4 43362.8 1488.21   3
  -2  -4  -3 22954.7 898.977   2
  -2  -4  -3 24909.8 992.248   3
  -2  -4  -3 23143.1 872.494   8
  -2  -4  -2 6201.24 467.203   2
  -2  -4  -2 6788.18 513.857   3
  -2  -4  -2 5737.29 427.767   8
  -2  -4  -1 18111.4 780.645   2
  -2  -4  -1 19524.7 793.347   3
  -2  -4  -1 19172.9 736.409   8
  -2  -4   0 2638.88 347.911   2
  -2  -4   0 3165.78 360.548   3
  -2  -4   0 2626.45 304.352   8
  -2  -4   1 4266.55 375.289   3
  -2  -4   1 3495.85 379.772   2
  -2  -4   1 3984.86 336.605   8
  -2  -4   2 28759.8 1074.34   2
  -2  -4   2 28319.6 910.027   8
  -2  -4   3 45505.9 1446.10   2
  -2  -4   3 44708.3 1245.04   8
  -2  -4   4 83957.0 2186.21   2
  -2  -4   4 86693.9 1901.28   3
  -2  -4   4 80708.7 1912.19   8
  -2  -4   5 80928.6 2221.91   2
  -2  -4   5 84656.2 1951.73   8
  -2  -4   6 27512.5 956.897   8
  -2  -4   7 10807.1 761.400   2
  -2  -4   8 1756.04 433.783   2
  -2  -4   9 3426.35 521.617   2
  -2  -4  10 935.777 396.631   2
  -2  -4  18 5788.28 317.119  17
  -2  -4  19 9855.75 382.388  10
  -2  -3 -16 2668.01 241.505  19
  -2  -3 -16 3100.96 250.644  11
  -2  -3 -15 2466.97 277.498  20
  -2  -3 -15 2082.64 275.848  19
  -2  -3 -15 2339.87 242.985  10
  -2  -3 -15 2354.30 281.204  11
  -2  -3 -14 5404.58 426.594  19
  -2  -3 -14 5374.71 409.031  20
  -2  -3 -14 5660.24 386.841  10
  -2  -3 -14 5094.30 420.816  11
  -2  -3 -13 21606.5 850.166  20
  -2  -3 -13 22305.8 872.034  19
  -2  -3 -13 23962.6 875.048  11
  -2  -3 -13 22532.6 818.924  10
  -2  -3 -12 36837.6 1240.99  18
  -2  -3 -12 34965.8 1117.18  10
  -2  -3 -12 35809.6 1167.99  20
  -2  -3 -12 36418.1 1180.13  19
  -2  -3 -11 12074.5 714.215  18
  -2  -3 -11 11984.0 641.330  10
  -2  -3 -11 11409.2 691.209  20
  -2  -3 -11 12520.8 718.892  19
  -2  -3 -10 47473.9 1479.25  18
  -2  -3 -10 49354.0 1451.23  19
  -2  -3 -10 43994.1 1402.45  20
  -2  -3 -10 44803.1 1341.75  10
  -2  -3  -9 3749.99 454.867  18
  -2  -3  -9 3999.18 548.728   3
  -2  -3  -9 3137.39 466.751   8
  -2  -3  -9 4025.90 470.806  20
  -2  -3  -9 3727.47 501.184  19
  -2  -3  -9 3500.16 427.488  10
  -2  -3  -8 8711.46 598.173  18
  -2  -3  -8 10506.0 779.447   3
  -2  -3  -8 8338.74 631.577   8
  -2  -3  -8 9172.78 625.693  19
  -2  -3  -8 8401.93 596.672  20
  -2  -3  -8 8150.14 537.498  10
  -2  -3  -7 1179.92 382.972  19
  -2  -3  -7 1338.21 318.162  18
  -2  -3  -7 1974.02 483.923   3
  -2  -3  -7 1068.69 346.199   8
  -2  -3  -7 1141.70 293.692  10
  -2  -3  -6 42852.6 1412.38   3
  -2  -3  -6 38691.8 1136.59   7
  -2  -3  -5 22390.5 876.173   8
  -2  -3  -5 23577.7 1009.74   3
  -2  -3  -5 22522.0 881.088   2
  -2  -3  -4 44806.0 1272.37   8
  -2  -3  -4 46812.7 1300.62   2
  -2  -3  -4 46805.3 1418.09   3
  -2  -3  -3 61222.6 1545.00   2
  -2  -3  -3 62958.1 1590.05   3
  -2  -3  -2 2732.21 287.304   8
  -2  -3  -2 2789.07 327.382   2
  -2  -3  -2 3121.01 360.939   3
  -2  -3  -1 83033.6 1768.33   8
  -2  -3  -1 79660.7 1869.96   2
  -2  -3  -1 80939.4 1803.69   3
  -2  -3   0 1633.86 229.668   8
  -2  -3   0 2137.21 284.091   3
  -2  -3   0 1820.53 283.339   2
  -2  -3   1 4062.56 288.660   8
  -2  -3   1 4482.21 329.064   3
  -2  -3   1 3787.96 361.157   2
  -2  -3   2 9102.39 425.091   8
  -2  -3   2 10495.4 453.928   3
  -2  -3   2 9768.22 547.544   2
  -2  -3   3 3237.53 275.965   8
  -2  -3   3 3166.61 263.166   3
  -2  -3   3 3193.13 376.020   2
  -2  -3   4 121528. 2448.67   8
  -2  -3   4 132656. 2406.03   3
  -2  -3   5 143202. 2703.82   3
  -2  -3   5 132076. 3047.02   2
  -2  -3   6 7098.99 573.138   2
  -2  -3   7 58734.1 1740.60   2
  -2  -3   8 439.057 306.381   2
  -2  -3   9 4884.35 533.027   2
  -2  -3  10 808.844 350.745   2
  -2  -3  11 34411.3 1400.56   2
  -2  -3  11 32994.4 1039.37  18
  -2  -3  12 25403.7 1203.95   2
  -2  -3  12 22114.7 849.666  18
  -2  -3  13 7406.52 491.175  18
  -2  -3  14 31575.6 1050.67  18
  -2  -3  15 34206.4 1089.20  18
  -2  -3  16 18366.7 726.052  18
  -2  -3  17 286.393 188.741  18
  -2  -2 -17 332.553 137.338  10
  -2  -2 -17 339.041 155.967  19
  -2  -2 -17 481.720 150.294  20
  -2  -2 -16 87.4367 184.170  10
  -2  -2 -16 75.4596 191.631  19
  -2  -2 -16-24.7331 179.020  20
  -2  -2 -15 398.919 241.765  10
  -2  -2 -15 463.775 264.141  11
  -2  -2 -15 402.368 248.055  19
  -2  -2 -15 513.077 249.150  20
  -2  -2 -14 9701.47 558.769  20
  -2  -2 -14 9106.51 570.047  19
  -2  -2 -14 9643.90 555.141  10
  -2  -2 -14 10204.1 586.696  11
  -2  -2 -13 21854.8 896.286  19
  -2  -2 -13 21485.6 876.724  20
  -2  -2 -13 24230.4 925.669  11
  -2  -2 -13 22623.9 876.284  10
  -2  -2 -12 34038.5 1213.61  18
  -2  -2 -12 32925.5 1115.15  10
  -2  -2 -12 32002.5 1123.63  20
  -2  -2 -12 34358.9 1176.62  19
  -2  -2 -11 17262.2 866.872  18
  -2  -2 -11 17793.9 847.317  19
  -2  -2 -11 17601.1 822.041  20
  -2  -2 -11 16956.7 781.226  10
  -2  -2 -10 11201.7 691.058  18
  -2  -2 -10 11435.9 775.511   3
  -2  -2 -10 9720.03 675.527   8
  -2  -2 -10 10966.0 670.391  19
  -2  -2 -10 11290.6 660.613  20
  -2  -2 -10 10660.7 619.084  10
  -2  -2  -9 9485.47 622.639  18
  -2  -2  -9 10885.8 769.987   3
  -2  -2  -9 9457.00 632.230   8
  -2  -2  -9 10263.2 632.119  19
  -2  -2  -9 9866.08 608.114  20
  -2  -2  -9 8721.72 550.430  10
  -2  -2  -8 7771.24 536.757  18
  -2  -2  -8 7378.95 560.988   8
  -2  -2  -8 7392.81 517.103  20
  -2  -2  -8 8886.51 573.026  19
  -2  -2  -8 9429.39 701.299   3
  -2  -2  -8 7193.00 480.770  10
  -2  -2  -7 352.659 270.071   8
  -2  -2  -7 347.871 283.740   2
  -2  -2  -7 412.046 356.789   3
  -2  -2  -6 12563.7 546.984   7
  -2  -2  -6 13098.8 682.035   2
  -2  -2  -6 14042.0 778.489   3
  -2  -2  -5 41822.3 1269.69   3
  -2  -2  -5 39122.7 1158.47   2
  -2  -2  -4 23532.0 775.972   8
  -2  -2  -4 22389.4 873.667   3
  -2  -2  -4 21986.8 784.546   2
  -2  -2  -3 111971. 2241.77   8
  -2  -2  -3 114232. 2350.59   2
  -2  -2  -3 106516. 2344.61   3
  -2  -2  -2 118363. 2302.42   8
  -2  -2  -2 120033. 2382.26   3
  -2  -2  -2 113415. 2416.27   2
  -2  -2  -1 35293.5 880.616   8
  -2  -2  -1 35765.5 988.637   2
  -2  -2  -1 37202.5 920.885   3
  -2  -2   0 35505.1 878.424   8
  -2  -2   0 37574.2 854.350   6
  -2  -2   0 35702.0 1014.17   2
  -2  -2   1 11009.3 402.147   8
  -2  -2   1 11643.8 371.164   6
  -2  -2   1 10877.3 513.224   2
  -2  -2   2 8045.78 340.323   8
  -2  -2   2 9163.21 337.014   3
  -2  -2   2 8274.42 304.487   6
  -2  -2   3 42008.3 1190.44   2
  -2  -2   3 41700.5 947.264   6
  -2  -2   4 23589.5 592.542   3
  -2  -2   4 23127.6 829.726   2
  -2  -2   4 22280.4 615.463   6
  -2  -2   5 59454.6 1544.22   2
  -2  -2   5 57611.8 1295.65   6
  -2  -2   6 15292.4 709.021   2
  -2  -2   6 14462.4 636.508   1
  -2  -2   6 15830.9 574.665   6
  -2  -2   7 78334.8 2002.95   2
  -2  -2   7 83632.5 1854.74   6
  -2  -2   8 95808.1 2434.78   2
  -2  -2   8 112930. 2366.80   6
  -2  -2   9 2139.66 359.893   2
  -2  -2   9 2783.73 330.687   6
  -2  -2  10 1544.37 352.373   2
  -2  -2  10 1362.90 281.826   6
  -2  -2  11 3935.01 473.535   2
  -2  -2  11 3467.14 402.009   6
  -2  -2  11 3660.10 353.564  18
  -2  -2  12 54525.7 1730.03   6
  -2  -2  12 54260.8 1489.61  18
  -2  -2  13 4313.07 495.228   6
  -2  -2  13 4774.76 447.075  18
  -2  -2  14 60545.6 1648.79  12
  -2  -2  14 56157.3 1586.53  18
  -2  -2  15 27593.6 1017.04  12
  -2  -2  15 26151.6 973.763  18
  -2  -2  16 7636.58 523.238  12
  -2  -2  16 6921.77 492.104  18
  -2  -2  17 13689.6 621.910  12
  -2  -2  17 12661.9 601.239  18
  -2  -2  18 148.880 193.002  12
  -2  -2  18 103.782 184.917  18
  -2  -2  19 109.140 148.424  12
  -2  -2  19 153.254 139.713  18
  -2  -1 -18 8368.84 346.661  11
  -2  -1 -18 8035.83 319.528  10
  -2  -1 -17 6575.21 364.873  10
  -2  -1 -17 6321.35 374.284  19
  -2  -1 -17 6690.87 350.061  20
  -2  -1 -16 4766.03 381.208  10
  -2  -1 -16 4569.28 363.284  20
  -2  -1 -16 5044.52 391.005  19
  -2  -1 -15 6417.01 464.612  10
  -2  -1 -15 6075.33 442.526  20
  -2  -1 -15 6111.74 470.474  19
  -2  -1 -14 5042.72 453.799  20
  -2  -1 -14 5991.54 492.090  19
  -2  -1 -14 5661.41 483.824  11
  -2  -1 -14 5319.69 475.279  10
  -2  -1 -13 40736.6 1262.90  20
  -2  -1 -13 39893.1 1306.59  19
  -2  -1 -13 43126.2 1328.69  11
  -2  -1 -13 40325.2 1277.67  10
  -2  -1 -13 42756.0 1367.16  18
  -2  -1 -12 9157.55 600.550  20
  -2  -1 -12 9465.57 640.579  19
  -2  -1 -12 9452.10 644.910  18
  -2  -1 -12 10286.0 652.698  11
  -2  -1 -12 9376.21 602.424  10
  -2  -1 -11 25574.3 1032.99  18
  -2  -1 -11 27827.4 1201.53   3
  -2  -1 -11 27751.3 1152.79   8
  -2  -1 -11 27079.3 1028.83  19
  -2  -1 -11 26306.1 978.540  20
  -2  -1 -11 25858.8 970.334  10
  -2  -1 -10 45870.0 1445.78  18
  -2  -1 -10 50548.2 1519.58   8
  -2  -1 -10 47288.9 1365.30  20
  -2  -1 -10 50165.7 1434.72  19
  -2  -1 -10 45101.6 1353.86  10
  -2  -1  -9 23095.6 880.284  19
  -2  -1  -9 19994.2 862.368  18
  -2  -1  -9 22379.2 907.427   8
  -2  -1  -9 23687.2 1012.07   3
  -2  -1  -9 23667.0 918.090  12
  -2  -1  -9 20728.8 814.165  10
  -2  -1  -8 86416.7 2185.95   2
  -2  -1  -8 90341.3 2201.39   3
  -2  -1  -7 171.257 250.012   8
  -2  -1  -7 75.3972 269.271   2
  -2  -1  -7 300.782 328.183   3
  -2  -1  -6 18766.7 751.203   8
  -2  -1  -6 19687.5 643.564   7
  -2  -1  -6 20517.7 856.120   2
  -2  -1  -5 11504.5 565.523   8
  -2  -1  -5 13068.6 474.775   7
  -2  -1  -5 15137.5 706.814   3
  -2  -1  -5 13525.2 646.515   2
  -2  -1  -4 76887.0 1716.17   8
  -2  -1  -4 78228.7 1796.77   2
  -2  -1  -3 27877.8 753.279   8
  -2  -1  -3 29396.5 859.203   3
  -2  -1  -2 86650.4 1642.92   8
  -2  -1  -2 82755.7 1783.09   2
  -2  -1  -1 129022. 2391.67   8
  -2  -1  -1 131966. 2421.71   6
  -2  -1  -1 129882. 2435.72   3
  -2  -1  -1 129912. 2538.54   2
  -2  -1   0 27595.1 637.157   8
  -2  -1   0 26541.4 658.960   6
  -2  -1   1 11030.3 345.762   8
  -2  -1   1 10945.8 454.748   2
  -2  -1   1 11216.7 364.592   6
  -2  -1   2 22921.1 708.444   2
  -2  -1   2 21680.3 588.622   6
  -2  -1   3 36427.5 702.723   3
  -2  -1   3 33496.6 884.424   1
  -2  -1   3 37212.0 967.182   2
  -2  -1   3 34199.5 820.442   6
  -2  -1   4 1329.05 237.493   2
  -2  -1   4 1179.63 190.425   1
  -2  -1   4 1274.55 175.158   6
  -2  -1   5 42091.0 1121.12   1
  -2  -1   5 44174.8 1158.07   2
  -2  -1   5 44344.7 1075.50   6
  -2  -1   6 115266. 2547.61   2
  -2  -1   6 130297. 2529.05   6
  -2  -1   7 63236.7 1640.33   2
  -2  -1   7 74725.0 1696.35   6
  -2  -1   8 48983.1 1431.82   2
  -2  -1   8 62300.0 1558.50   6
  -2  -1   9 17170.9 767.589   2
  -2  -1   9 18077.1 808.027   6
  -2  -1  10 1688.54 321.328   6
  -2  -1  11 424.876 258.210   6
  -2  -1  11 262.303 236.649  18
  -2  -1  12 8602.79 658.426   6
  -2  -1  13 87608.1 2444.91   6
  -2  -1  13 87810.2 2163.93  18
  -2  -1  14 2171.89 347.375  18
  -2  -1  15 28490.0 1071.94  12
  -2  -1  15 28043.2 1038.87  18
  -2  -1  16 42585.5 1312.51  12
  -2  -1  16 40672.1 1258.49  18
  -2  -1  17 12070.5 620.490  12
  -2  -1  17 11366.3 589.634  18
  -2  -1  18 6385.19 423.635  12
  -2  -1  18 6015.59 395.044  18
  -2  -1  19 9.64610 165.819  12
  -2  -1  19 41.0915 153.782  18
  -2  -1  20 3868.26 223.382  12
  -2   0 -19 11086.0 366.537  11
  -2   0 -18 25219.5 749.355  19
  -2   0 -18 27275.4 762.147  10
  -2   0 -17 12904.2 558.884  19
  -2   0 -17 14306.7 598.315  11
  -2   0 -17 13427.1 575.363  10
  -2   0 -16 4946.20 377.509  20
  -2   0 -16 5076.39 423.877  19
  -2   0 -16 4862.73 414.733  10
  -2   0 -15 2295.75 366.573  19
  -2   0 -15 2110.77 364.463  10
  -2   0 -14 12157.0 637.019  20
  -2   0 -14 12140.9 675.285  19
  -2   0 -14 12498.8 693.618  10
  -2   0 -13 1096.59 342.681  19
  -2   0 -13 1138.56 330.720  20
  -2   0 -13 1179.65 354.620  10
  -2   0 -13 1350.48 363.234  11
  -2   0 -12 14076.5 692.160  20
  -2   0 -12 14829.2 742.863  19
  -2   0 -12 14375.7 753.294  18
  -2   0 -12 12411.9 831.604   3
  -2   0 -12 12474.8 765.304   8
  -2   0 -12 14381.9 755.426  11
  -2   0 -12 13806.2 716.312  10
  -2   0 -11 42366.0 1265.11  20
  -2   0 -11 44531.7 1329.59  19
  -2   0 -11 41436.9 1336.47  18
  -2   0 -11 44058.7 1528.57   3
  -2   0 -11 42820.9 1423.02   8
  -2   0 -11 45524.8 1355.19  11
  -2   0 -11 42061.2 1297.77  10
  -2   0 -10 29085.6 989.073  19
  -2   0 -10 26626.7 985.106  18
  -2   0 -10 27597.4 1069.30   8
  -2   0 -10 24824.2 1022.40   2
  -2   0 -10 28596.2 1133.30   3
  -2   0 -10 27797.1 1030.09  12
  -2   0 -10 24327.9 916.054  10
  -2   0  -9 73663.9 1847.64   8
  -2   0  -9 72944.4 1907.82   3
  -2   0  -8 76826.0 1848.59   8
  -2   0  -8 81939.2 1977.39   3
  -2   0  -7 2057.50 301.699   8
  -2   0  -7 1676.05 362.545   2
  -2   0  -7 2125.94 367.044   3
  -2   0  -6 451.717 247.987   8
  -2   0  -6 474.847 298.097   2
  -2   0  -6 448.548 283.590   3
  -2   0  -5 17017.2 613.335   8
  -2   0  -5 17341.6 481.282   7
  -2   0  -5 18466.3 767.742   2
  -2   0  -5 18140.5 697.058   3
  -2   0  -4 40585.6 1004.40   8
  -2   0  -4 40446.0 852.640   7
  -2   0  -4 39195.5 1057.53   3
  -2   0  -3 181356. 3248.80   8
  -2   0  -3 190000. 3417.09   2
  -2   0  -2 86866.7 1532.26   8
  -2   0  -2 83491.1 1572.98   6
  -2   0  -1 95608.7 1813.87   6
  -2   0  -1 93472.2 1776.53   3
  -2   0   0 39498.0 773.438   8
  -2   0   0 37547.6 863.791   6
  -2   0   0 37744.5 943.949   2
  -2   0   1 73425.4 1310.26   8
  -2   0   1 75736.2 1507.87   2
  -2   0   1 72020.8 1430.35   6
  -2   0   2 253.008 112.225   1
  -2   0   2 323.529 159.965   2
  -2   0   2 338.591 120.180   6
  -2   0   3 2509.84 219.097   2
  -2   0   3 2660.64 214.935   1
  -2   0   3 2281.65 205.009   6
  -2   0   4 1777.41 214.362   2
  -2   0   4 1520.02 204.698   6
  -2   0   5 78787.9 1695.94   2
  -2   0   5 86283.8 1787.38   6
  -2   0   6 69294.5 1562.80   2
  -2   0   6 76435.5 1714.98   6
  -2   0   7 65649.7 1566.43   2
  -2   0   7 78962.0 1785.43   6
  -2   0   8 73879.6 1874.40   6
  -2   0   9 11647.5 667.735   6
  -2   0  10 18532.1 893.991   6
  -2   0  11 2312.89 387.111   6
  -2   0  11 2232.55 345.765  18
  -2   0  12 6572.44 609.090   6
  -2   0  12 6332.47 503.546  18
  -2   0  13 28332.6 1266.95   6
  -2   0  13 27717.3 1069.17  18
  -2   0  14 3200.47 428.015  18
  -2   0  15 24101.5 979.600  18
  -2   0  16 61214.7 1694.98  12
  -2   0  16 60188.8 1636.21  18
  -2   0  17 21989.5 846.391  12
  -2   0  17 21202.1 822.636  18
  -2   0  18 2224.71 306.978  12
  -2   0  18 2518.08 286.904  18
  -2   0  19 5484.71 337.114  12
  -2   0  19 5507.89 324.231  18
  -2   0  20 1347.61 159.972  12
  -2   0  20 1556.96 153.307  18
  -2   1 -19 9454.42 360.171  19
  -2   1 -19 10806.8 390.897  11
  -2   1 -19 9957.73 387.260  10
  -2   1 -18 12783.4 512.682  19
  -2   1 -18 14046.7 541.712  11
  -2   1 -18 13079.5 533.855  10
  -2   1 -17 25549.0 841.751  19
  -2   1 -17 26935.5 878.306  11
  -2   1 -17 24934.1 859.374  10
  -2   1 -16 4999.64 432.141  19
  -2   1 -16 5296.20 461.184  11
  -2   1 -16 4417.76 423.448  10
  -2   1 -15 8360.85 553.102  19
  -2   1 -14 383.590 299.805  19
  -2   1 -13 9376.11 616.533  19
  -2   1 -12 15591.4 844.707   8
  -2   1 -12 17134.9 796.943  18
  -2   1 -12 17071.8 791.466  19
  -2   1 -11 47897.4 1553.46   3
  -2   1 -11 50287.0 1398.85  19
  -2   1 -11 47008.5 1404.95  18
  -2   1 -11 45187.6 1302.98  15
  -2   1 -11 46578.5 1470.93   8
  -2   1 -11 51462.2 1416.95  11
  -2   1 -11 46032.9 1385.56  10
  -2   1 -10 88270.2 2100.61  11
  -2   1 -10 90374.6 2194.31   8
  -2   1 -10 87426.9 2275.15   2
  -2   1 -10 91303.1 2288.38   3
  -2   1  -9 24589.4 902.476   8
  -2   1  -9 21836.6 943.549   2
  -2   1  -9 24539.9 977.548   3
  -2   1  -8 42773.5 1204.98   8
  -2   1  -8 40943.6 1307.27   2
  -2   1  -8 38405.2 1253.92   3
  -2   1  -7 59844.3 1446.16   8
  -2   1  -7 58054.3 1605.28   2
  -2   1  -6 772.983 241.051   8
  -2   1  -6 666.194 292.805   3
  -2   1  -6 945.399 325.291   2
  -2   1  -5 2471.42 263.672   8
  -2   1  -5 3025.00 404.648   2
  -2   1  -5 2387.44 289.587   3
  -2   1  -4 46249.6 824.742   7
  -2   1  -4 49347.5 863.565   4
  -2   1  -4 49453.1 1132.88   3
  -2   1  -3 96195.9 1937.81   8
  -2   1  -3 116128. 2050.58   3
  -2   1  -2 10216.8 303.727   8
  -2   1  -2 8770.68 344.666   6
  -2   1  -2 9391.46 499.403   2
  -2   1  -2 9795.91 338.201   3
  -2   1  -1 3045.08 108.634   8
  -2   1  -1 2680.14 157.919   3
  -2   1  -1 2995.39 300.964   2
  -2   1  -1 2739.79 185.552   6
  -2   1   0 853586. 14228.8   1
  -2   1   0 856187. 14392.1   2
  -2   1   0 842534. 14334.8   6
  -2   1   1 43740.6 937.152   2
  -2   1   1 46302.9 899.418   1
  -2   1   2 710.206 141.654   2
  -2   1   2 760.755 147.334   6
  -2   1   3 5490.31 225.762   2
  -2   1   3 5166.56 283.983   6
  -2   1   4 65107.4 1254.13   2
  -2   1   4 65852.4 1440.55   6
  -2   1   5 1063.73 136.865   2
  -2   1   5 1069.47 211.203   6
  -2   1   6 24125.3 828.580   6
  -2   1   7 128382. 2777.31   6
  -2   1   8 19864.8 849.374   6
  -2   1   9 57605.1 1685.59   6
  -2   1  10 13047.5 761.665   6
  -2   1  11 30266.4 957.365  13
  -2   1  11 29647.3 1241.34   6
  -2   1  11 29955.7 1063.38  18
  -2   1  12 3663.89 351.944  13
  -2   1  12 3602.40 491.120   6
  -2   1  12 3899.34 438.391  18
  -2   1  13 13357.1 626.476  13
  -2   1  13 13093.4 740.946  18
  -2   1  14 1724.50 289.054  13
  -2   1  14 2141.86 377.761  18
  -2   1  15 40489.9 1298.08  18
  -2   1  16 28017.3 1034.80  12
  -2   1  17 22605.2 842.033  12
  -2   1  18 15144.7 609.139  12
  -2   1  19 1155.01 191.596  12
  -2   2 -19 6874.74 329.135  11
  -2   2 -19 6271.09 309.187  19
  -2   2 -18 18010.3 635.641  11
  -2   2 -18 15894.5 598.077  19
  -2   2 -17 24015.2 847.468  11
  -2   2 -17 23461.7 816.485  19
  -2   2 -16 41456.2 1287.11  10
  -2   2 -16 43526.4 1274.97  19
  -2   2 -15 14593.3 731.546  11
  -2   2 -15 13052.5 707.463  10
  -2   2 -15 13703.9 697.405  19
  -2   2 -14 5595.07 456.052  15
  -2   2 -14 6305.46 536.693  11
  -2   2 -14 5673.84 524.400  10
  -2   2 -14 5675.72 507.961  19
  -2   2 -13 282.115 285.015  15
  -2   2 -13 285.352 300.286  19
  -2   2 -13 396.252 333.241  10
  -2   2 -12 30341.8 1042.77  15
  -2   2 -12 31097.8 1075.11  19
  -2   2 -12 32257.8 1103.89  10
  -2   2 -11 14155.8 678.425  15
  -2   2 -11 13188.6 717.094   8
  -2   2 -11 14301.8 679.239  19
  -2   2 -11 14548.5 710.828  10
  -2   2 -10 31548.3 1072.66   8
  -2   2 -10 28945.0 1113.98   3
  -2   2  -9 76221.8 1817.10   8
  -2   2  -9 68927.6 1847.81   3
  -2   2  -8 12643.3 590.673   8
  -2   2  -8 11184.3 619.932   3
  -2   2  -7 106081. 2397.87   8
  -2   2  -7 113909. 2508.77   3
  -2   2  -6 1730.13 236.784   8
  -2   2  -6 1776.64 168.273   4
  -2   2  -6 1843.94 282.677   3
  -2   2  -5 3095.21 245.018   8
  -2   2  -5 3137.83 294.881   3
  -2   2  -5 3460.66 197.389   4
  -2   2  -5 2907.78 214.553   1
  -2   2  -4 636.584 138.409   8
  -2   2  -4 636.593 63.9187   7
  -2   2  -4 896.476 186.331   3
  -2   2  -4 608.642 115.226   4
  -2   2  -4 639.086 108.355   1
  -2   2  -4 576.610 286.256   2
  -2   2  -3 3554.43 183.136   8
  -2   2  -3 3658.19 120.297   7
  -2   2  -3 3200.61 226.607   3
  -2   2  -3 2963.80 355.857   2
  -2   2  -3 3288.93 128.942   1
  -2   2  -3 3435.95 192.376   4
  -2   2  -2 36821.6 744.001   8
  -2   2  -2 38740.8 723.159   7
  -2   2  -2 38101.3 845.734   6
  -2   2  -1 22871.7 520.451   7
  -2   2  -1 24249.5 576.011   6
  -2   2   0 803627. 14120.2   2
  -2   2   0 849461. 14000.0   6
  -2   2   1 28840.7 667.962   2
  -2   2   1 25767.7 637.228   6
  -2   2   2 1443.15 99.8152   2
  -2   2   2 1225.40 164.698   6
  -2   2   3 16546.7 528.302   6
  -2   2   4 5165.03 323.463   6
  -2   2   5 67093.7 1573.76   6
  -2   2   6 6426.35 433.893   6
  -2   2   7 89291.3 2129.31   6
  -2   2   8 13288.5 702.397   6
  -2   2   9 4985.13 474.157   6
  -2   2  10 105892. 2287.77  13
  -2   2  10 98738.9 2590.32   6
  -2   2  10 102160. 2389.57  18
  -2   2  11 24582.5 875.824  13
  -2   2  11 23590.2 1104.98   6
  -2   2  11 24207.3 964.526  18
  -2   2  12 343.613 249.437  13
  -2   2  12 126.850 271.032   6
  -2   2  12 181.352 286.129  18
  -2   2  13 56.9350 232.998  13
  -2   2  13 26.3901 288.034  18
  -2   2  14 10383.1 563.811  13
  -2   2  14 10668.9 640.661  18
  -2   2  15 26097.2 877.140  13
  -2   2  15 28833.9 1052.06  12
  -2   2  15 27399.3 1007.44  18
  -2   2  16 30348.5 893.170  13
  -2   2  16 32544.5 1056.61  12
  -2   2  16 30501.3 1021.40  18
  -2   2  17 19595.1 721.956  12
  -2   2  17 18815.1 705.675  18
  -2   2  18 9083.52 419.996  12
  -2   2  18 8805.41 409.181  18
  -2   2  19 5376.61 261.165  12
  -2   2  19 6186.73 276.065  18
  -2   3 -19 10619.8 403.655  11
  -2   3 -19 10693.8 426.469  10
  -2   3 -19 9469.26 379.095  19
  -2   3 -18 7089.38 401.188  11
  -2   3 -18 6531.94 410.659  10
  -2   3 -18 6447.46 374.199  19
  -2   3 -17 24617.9 881.427  10
  -2   3 -17 27332.3 891.756  11
  -2   3 -17 25027.5 850.664  19
  -2   3 -16 27565.6 935.947  15
  -2   3 -16 28300.3 1012.82  10
  -2   3 -16 30059.4 1005.84  19
  -2   3 -15 27417.0 979.184  15
  -2   3 -15 30948.5 1076.20  11
  -2   3 -15 27840.5 1043.14  10
  -2   3 -15 28496.9 1025.04  19
  -2   3 -14 2425.44 375.721  15
  -2   3 -14 2741.42 428.802  11
  -2   3 -14 2585.62 411.905  10
  -2   3 -14 2559.35 389.982  19
  -2   3 -13 207.773 296.115  15
  -2   3 -13 264.664 291.305  19
  -2   3 -13 146.254 294.639  10
  -2   3 -13 89.7523 307.554  11
  -2   3 -12 3578.09 413.316   8
  -2   3 -12 3644.68 466.765   3
  -2   3 -12 3973.88 421.813  19
  -2   3 -12 4426.31 455.102  10
  -2   3 -12 4110.66 444.528  15
  -2   3 -11 7701.98 545.444   8
  -2   3 -11 8614.93 547.794  19
  -2   3 -11 10952.7 625.453  15
  -2   3 -11 10387.0 609.168  10
  -2   3 -10 24400.2 878.274  15
  -2   3 -10 15156.2 727.832   8
  -2   3  -9 48373.3 1327.91   8
  -2   3  -8 42244.6 1248.68   3
  -2   3  -8 42235.5 1155.66   8
  -2   3  -7 4868.44 305.770   4
  -2   3  -7 5741.90 408.966   3
  -2   3  -7 5555.78 356.929   8
  -2   3  -6 69888.6 1525.07   4
  -2   3  -6 72037.7 1654.78   3
  -2   3  -6 74814.5 1573.20   8
  -2   3  -5 34877.1 950.590   3
  -2   3  -5 36391.7 879.080   4
  -2   3  -5 34536.8 864.030   8
  -2   3  -4 2397.32 215.972   4
  -2   3  -4 2612.78 161.040   7
  -2   3  -4 2202.46 183.324   8
  -2   3  -3 11879.7 433.118   4
  -2   3  -3 12901.3 370.790   7
  -2   3  -3 12834.1 391.252   8
  -2   3  -2 96347.9 1832.49   6
  -2   3  -2 98156.7 1825.18   7
  -2   3  -2 92946.4 1806.98   8
  -2   3  -1 103957. 1973.31   7
  -2   3  -1 104689. 1936.74   6
  -2   3  -1 105649. 2026.06   4
  -2   3   0 81427.6 1577.33   7
  -2   3   0 77103.2 1510.24   6
  -2   3   1 40550.1 892.995   6
  -2   3   1 42621.2 982.659   7
  -2   3   2 48371.4 1142.10   7
  -2   3   2 48119.5 1051.28   6
  -2   3   3 25194.4 705.783   6
  -2   3   4 13189.5 520.701   6
  -2   3   5 2592.82 268.911   6
  -2   3   6 23951.2 858.156   6
  -2   3   7 8691.57 547.809   6
  -2   3   8 38723.4 1292.48   6
  -2   3   9 50822.4 1359.09  13
  -2   3   9 42794.2 1477.29   6
  -2   3  10 32040.0 1044.86  13
  -2   3  10 31287.6 1082.41  18
  -2   3  11 35767.5 1149.97  13
  -2   3  11 33476.8 1344.07   6
  -2   3  11 36143.6 1216.69  18
  -2   3  12 11748.7 624.497  13
  -2   3  12 11470.9 673.778  18
  -2   3  13 1151.09 296.304  13
  -2   3  13 1217.65 333.434  12
  -2   3  13 1204.19 341.582  18
  -2   3  14 183.861 231.845  13
  -2   3  14 227.494 263.571  12
  -2   3  14 159.266 271.046  18
  -2   3  15 21054.9 761.396  13
  -2   3  15 23573.3 869.295  12
  -2   3  15 22531.1 853.819  18
  -2   3  16 11870.0 490.374  13
  -2   3  16 12509.4 573.700  12
  -2   3  16 11840.5 555.702  18
  -2   3  17 6472.82 362.110  12
  -2   3  17 6457.54 362.387  18
  -2   3  18 13487.3 429.235  12
  -2   3  18 13833.1 442.590  18
  -2   4 -19 6110.09 293.361  19
  -2   4 -19 6689.71 311.585  11
  -2   4 -19 6694.33 322.825  10
  -2   4 -18 13010.3 518.128  19
  -2   4 -18 13918.2 537.436  11
  -2   4 -18 12849.8 535.055  10
  -2   4 -17 15839.8 643.222  19
  -2   4 -17 17583.7 685.883  11
  -2   4 -17 15743.2 675.412  10
  -2   4 -17 15944.8 635.167  15
  -2   4 -16 28687.7 982.634  19
  -2   4 -16 31544.2 1034.37  11
  -2   4 -16 29676.7 1015.86  10
  -2   4 -16 29693.8 989.265  15
  -2   4 -15 47645.1 1410.67  19
  -2   4 -15 53295.4 1477.90  11
  -2   4 -15 50607.1 1453.10  10
  -2   4 -15 48972.0 1438.07  15
  -2   4 -14 857.450 315.615  19
  -2   4 -14 1130.79 355.241  10
  -2   4 -14 1127.41 345.215  11
  -2   4 -14 1409.30 366.668  15
  -2   4 -13 28950.5 1072.31  11
  -2   4 -13 29238.2 1079.08  10
  -2   4 -13 31284.5 1115.29  15
  -2   4 -12 986.904 295.118   8
  -2   4 -12 750.267 311.928  19
  -2   4 -12 1170.14 328.257  10
  -2   4 -12 920.293 342.082  11
  -2   4 -12 1219.25 351.238  15
  -2   4 -11 1909.69 325.834   8
  -2   4 -11 1939.43 321.842  19
  -2   4 -11 2309.77 372.749  11
  -2   4 -11 2820.74 377.459  10
  -2   4 -11 3281.54 422.843  15
  -2   4 -10 15986.1 747.977   8
  -2   4 -10 16292.5 703.670  19
  -2   4 -10 15662.7 718.031  10
  -2   4  -9 59132.8 1552.11   8
  -2   4  -8 41547.7 1126.07   8
  -2   4  -8 32271.2 1006.80   4
  -2   4  -7 23007.3 770.605   8
  -2   4  -7 21421.1 738.244   4
  -2   4  -6 137959. 2707.09   8
  -2   4  -6 133681. 2717.05   4
  -2   4  -5 33431.6 895.158   8
  -2   4  -5 33087.9 925.073   4
  -2   4  -4 703.234 148.662   7
  -2   4  -4 673.007 166.255   8
  -2   4  -4 806.515 200.101   4
  -2   4  -3 4048.98 255.668   7
  -2   4  -3 4449.55 309.793   4
  -2   4  -2 15871.8 520.365   7
  -2   4  -2 15787.4 575.469   4
  -2   4  -1 30452.0 803.838   7
  -2   4  -1 29550.7 827.860   4
  -2   4   0 42209.4 1040.99   7
  -2   4   0 42275.6 1063.05   4
  -2   4   1 124707. 2487.66   7
  -2   4   2 54566.5 1333.79   7
  -2   4   8 30866.2 913.762   9
  -2   4   8 30999.0 1026.72  13
  -2   4   9 57441.3 1437.21   9
  -2   4  10 17445.4 674.138   9
  -2   4  10 17698.6 797.565  13
  -2   4  11 26425.2 990.606  13
  -2   4  11 26662.5 999.617  18
  -2   4  12 25901.7 958.359  13
  -2   4  12 25955.9 988.560  18
  -2   4  13 318.085 253.900  13
  -2   4  13 284.626 244.456  12
  -2   4  13 316.459 258.357  18
  -2   4  14 508.231 235.487  13
  -2   4  14 478.826 232.548  12
  -2   4  14 639.779 255.702  18
  -2   4  15 648.322 212.234  13
  -2   4  15 513.201 223.038  18
  -2   4  16 14177.7 494.871  13
  -2   4  16 13944.9 520.506  18
  -2   4  17 6722.51 286.775  18
  -2   5 -18 4163.26 288.989  19
  -2   5 -18 4337.66 297.579  11
  -2   5 -18 4200.26 295.633  10
  -2   5 -18 4201.79 284.962  15
  -2   5 -17 16670.6 630.431  19
  -2   5 -17 16795.4 643.124  11
  -2   5 -17 16405.7 636.607  10
  -2   5 -17 16051.7 636.903  15
  -2   5 -16 12364.9 596.939  19
  -2   5 -16 13555.0 632.188  11
  -2   5 -16 12846.1 623.111  10
  -2   5 -16 12907.4 636.803  15
  -2   5 -15 25896.3 951.800  19
  -2   5 -15 27637.1 987.377  10
  -2   5 -15 28889.1 1000.84  11
  -2   5 -15 29093.3 1040.65  15
  -2   5 -14 10019.9 600.234  19
  -2   5 -14 12075.4 664.038  11
  -2   5 -14 11716.9 661.242  10
  -2   5 -14 12643.6 718.503  15
  -2   5 -13 4181.66 432.626  19
  -2   5 -13 4668.34 477.627  11
  -2   5 -13 5025.19 473.722  10
  -2   5 -12 9601.06 595.400  19
  -2   5 -12 10241.3 641.506  11
  -2   5 -12 11657.9 650.207  10
  -2   5 -11 661.994 287.611  19
  -2   5 -11 645.338 278.773   8
  -2   5 -11 640.566 313.235  11
  -2   5 -11 453.811 268.448  10
  -2   5 -10 8611.67 580.016   8
  -2   5 -10 8831.64 619.837  15
  -2   5 -10 8722.35 523.674  19
  -2   5 -10 9409.52 574.866  11
  -2   5  -9 24070.2 822.889  19
  -2   5  -9 24651.8 928.457   8
  -2   5  -8 54173.7 1482.42   4
  -2   5  -8 45018.2 1452.09  15
  -2   5  -7 46595.7 1333.88   4
  -2   5  -7 50568.0 1355.06   8
  -2   5  -6 24927.9 880.777   4
  -2   5  -6 27164.2 887.330   8
  -2   5  -5 27297.3 906.708   4
  -2   5  -4 6439.79 420.873   4
  -2   5  -4 6506.36 375.792   7
  -2   5  -3 385.301 222.572   4
  -2   5  -3 63.2099 170.333   7
  -2   5  -2 10483.4 516.948   4
  -2   5  -2 11266.7 498.382   7
  -2   5  -1 2222.42 274.719   4
  -2   5  -1 2490.26 266.582   7
  -2   5   0 36778.7 1047.16   7
  -2   5   1 34477.8 1033.64   7
  -2   5   2 88881.8 2046.03   7
  -2   5   3 29298.1 1002.36   7
  -2   5   5 16282.3 758.382  16
  -2   5   5 18371.7 727.508   9
  -2   5   6 3845.07 428.018  13
  -2   5   6 3197.78 367.391  14
  -2   5   6 3079.79 445.380  16
  -2   5   6 4355.19 387.169   9
  -2   5   7 9511.17 606.167  13
  -2   5   7 8333.70 634.335  16
  -2   5   7 9835.99 549.626   9
  -2   5   8 41969.8 1337.66  13
  -2   5   8 43254.4 1238.77   9
  -2   5   9 18746.5 853.029  13
  -2   5   9 19169.7 759.269   9
  -2   5  10 3794.69 353.433   9
  -2   5  11 30697.8 937.393   9
  -2   5  12 14220.0 676.562  13
  -2   5  13 13149.5 609.866  13
  -2   5  14 1822.37 266.465  13
  -2   5  15 259.605 154.546  13
  -2   5  16 3784.84 215.993  13
  -2   6 -18 2385.22 221.294  15
  -2   6 -18 2007.76 183.105  10
  -2   6 -18 2211.43 206.031  11
  -2   6 -17 7944.01 429.634  15
  -2   6 -17 7917.49 410.440  11
  -2   6 -17 8193.54 394.450  10
  -2   6 -17 7276.54 393.321  19
  -2   6 -16 24513.5 866.464  15
  -2   6 -16 24807.2 817.481  11
  -2   6 -16 23701.6 786.957  10
  -2   6 -16 23858.5 803.292  19
  -2   6 -15 5765.85 483.059  15
  -2   6 -15 5439.37 437.682  11
  -2   6 -15 5161.37 408.620  10
  -2   6 -15 5042.58 417.312  19
  -2   6 -14 30715.2 1044.71  11
  -2   6 -14 29223.2 998.918  10
  -2   6 -13 8597.11 574.170  11
  -2   6 -13 8430.09 533.121  10
  -2   6 -13 7912.29 542.322  19
  -2   6 -12 7039.37 537.508  11
  -2   6 -12 7264.81 532.905  19
  -2   6 -11 11557.6 735.462  15
  -2   6 -11 10414.1 629.384  11
  -2   6 -11 9956.11 595.994  19
  -2   6 -10 16733.7 870.133  15
  -2   6 -10 17019.8 738.017  14
  -2   6 -10 18122.9 775.432  19
  -2   6  -9 38071.5 1248.10   8
  -2   6  -9 24734.1 1064.21  15
  -2   6  -9 27088.1 961.658  14
  -2   6  -9 25631.3 1066.55   4
  -2   6  -9 33495.9 1049.86  19
  -2   6  -9 35271.6 1102.50  11
  -2   6  -8 8443.40 599.066  15
  -2   6  -8 9684.01 545.581  14
  -2   6  -8 9481.73 613.881   4
  -2   6  -8 9900.96 543.464  19
  -2   6  -7 60495.2 1683.14   4
  -2   6  -7 61025.2 1534.71  14
  -2   6  -6 10797.5 622.470   4
  -2   6  -6 10593.5 550.916  14
  -2   6  -6 9265.27 563.384  15
  -2   6  -5 56697.0 1618.23   4
  -2   6  -5 61330.1 1511.87  14
  -2   6  -4 62493.8 1645.11   4
  -2   6  -4 62340.7 1574.94   7
  -2   6  -4 58560.5 1457.48  11
  -2   6  -3 533.216 222.128   7
  -2   6  -3 666.542 253.916   4
  -2   6  -2 2358.52 312.851   7
  -2   6  -2 2016.36 306.708   4
  -2   6  -1 486.299 229.177   7
  -2   6   0 14073.5 674.672   7
  -2   6   1 61366.9 1556.97  11
  -2   6   1 66946.6 1767.54   7
  -2   6   2 10728.8 523.996  14
  -2   6   2 10529.3 573.594  16
  -2   6   2 10633.8 526.942  11
  -2   6   2 9875.64 613.818   7
  -2   6   3 34642.9 1120.54  16
  -2   6   3 35862.2 1030.50  14
  -2   6   3 34348.6 1043.73  11
  -2   6   3 34223.0 1096.53   9
  -2   6   4 25512.9 865.120  14
  -2   6   4 23484.3 949.035  16
  -2   6   4 24118.2 874.820  11
  -2   6   4 27383.8 957.896   9
  -2   6   4 27271.7 990.302  13
  -2   6   5 8429.25 515.885  14
  -2   6   5 7554.57 590.264  16
  -2   6   5 8796.92 587.796  13
  -2   6   6 9003.66 553.838  14
  -2   6   6 10340.5 609.165   9
  -2   6   6 9630.12 629.943  13
  -2   6   7 6070.40 499.501  14
  -2   6   7 6113.10 630.164  16
  -2   6   7 7955.40 591.095  13
  -2   6   7 7835.96 541.619   9
  -2   6   8 49881.5 1486.28  13
  -2   6   8 50342.9 1405.96   9
  -2   6   9 1165.61 344.526  13
  -2   6   9 1184.92 286.251   9
  -2   6  10 22652.3 900.826  13
  -2   6  10 23374.3 814.745   9
  -2   6  11 9996.77 576.677  13
  -2   6  11 10239.8 494.277   9
  -2   6  12 19195.1 627.054   9
  -2   6  13 8339.26 431.228  13
  -2   6  14 1566.82 202.183  13
  -2   6  15 234.599 115.476  13
  -2   7 -17 8877.35 370.242  11
  -2   7 -17 8500.52 403.325  15
  -2   7 -16 4224.00 316.177  19
  -2   7 -16 4481.12 328.231  11
  -2   7 -16 4630.35 372.179  15
  -2   7 -15 14898.5 623.486  19
  -2   7 -15 15693.8 640.013  11
  -2   7 -14 17185.2 730.471  19
  -2   7 -14 18971.4 759.195  11
  -2   7 -13 10265.8 593.751  19
  -2   7 -13 11759.5 634.418  11
  -2   7 -12 13558.1 692.096  19
  -2   7 -12 13795.0 699.619  11
  -2   7 -11 1546.19 336.513  19
  -2   7 -11 1339.01 342.850  11
  -2   7 -11 1363.26 298.939  14
  -2   7 -11 1358.24 397.949  15
  -2   7 -10 1183.79 326.121  19
  -2   7 -10 867.098 326.509  11
  -2   7 -10 749.871 354.203  15
  -2   7 -10 842.026 291.242  14
  -2   7  -9 3365.79 385.697  19
  -2   7  -9 3637.85 428.211  11
  -2   7  -9 2847.18 398.645  14
  -2   7  -9 2811.60 440.070  15
  -2   7  -8 18654.6 799.872  19
  -2   7  -8 19437.3 824.850  11
  -2   7  -8 19304.2 816.666  14
  -2   7  -8 16679.5 833.124  15
  -2   7  -7 13123.8 653.488  19
  -2   7  -7 14693.6 705.304  14
  -2   7  -7 12835.1 709.494  15
  -2   7  -7 13743.6 689.560  11
  -2   7  -7 13765.7 786.700   4
  -2   7  -6 21233.0 856.829  14
  -2   7  -6 20095.6 948.171   4
  -2   7  -5 31014.0 1061.66  14
  -2   7  -5 31991.6 1194.90   4
  -2   7  -4 28660.6 982.017  14
  -2   7  -4 27196.0 1079.68   4
  -2   7  -3 14049.2 652.478  11
  -2   7  -2 5588.24 443.472  16
  -2   7  -2 5376.15 429.456  11
  -2   7  -2 5339.35 478.231   7
  -2   7  -1 1852.87 335.067  16
  -2   7  -1 1894.87 337.897  14
  -2   7  -1 1722.14 320.902  11
  -2   7  -1 1997.72 363.562   7
  -2   7   0 9812.64 551.845  14
  -2   7   0 9620.02 576.402  16
  -2   7   0 9240.74 545.748  11
  -2   7   0 8056.59 526.338   9
  -2   7   0 9633.54 637.859   7
  -2   7   1 60293.4 1560.25  16
  -2   7   1 62911.1 1492.53  14
  -2   7   1 51032.2 1441.72  11
  -2   7   1 55055.9 1673.12   7
  -2   7   2 10439.2 579.763  14
  -2   7   2 9851.91 627.241  16
  -2   7   2 8888.86 557.899  11
  -2   7   2 7897.73 544.948   9
  -2   7   2 8635.55 654.399   7
  -2   7   3 22760.7 842.490  14
  -2   7   3 21085.5 931.152  16
  -2   7   3 21050.1 884.040   9
  -2   7   3 21033.9 867.011  11
  -2   7   4 39486.0 1258.26  13
  -2   7   4 37226.5 1141.36  14
  -2   7   4 38069.7 1223.07   9
  -2   7   5 18114.5 840.019  13
  -2   7   5 16322.4 738.770  14
  -2   7   5 18849.9 830.420   9
  -2   7   6 1439.79 372.286  13
  -2   7   6 1158.69 474.270  16
  -2   7   6 1255.76 343.546  14
  -2   7   7 4919.48 481.652  13
  -2   7   7 3944.83 552.232  16
  -2   7   7 5250.72 472.485   9
  -2   7   8 11955.5 611.077   9
  -2   7   8 11149.4 639.768  13
  -2   7   9 420.029 248.834   9
  -2   7   9 288.267 272.068  13
  -2   7  10 12097.1 532.419   9
  -2   7  10 11787.1 585.329  13
  -2   7  11 26542.0 758.781   9
  -2   7  11 27519.3 848.312  13
  -2   7  12 9518.70 355.103   9
  -2   7  12 9599.77 431.229  13
  -2   8 -16 13441.5 450.900  11
  -2   8 -15 11769.5 481.383  11
  -2   8 -15 10786.6 513.727  15
  -2   8 -14 10185.2 501.622  11
  -2   8 -14 10890.2 570.694  15
  -2   8 -13 6140.94 433.716  19
  -2   8 -13 6581.87 452.891  11
  -2   8 -12 3654.31 392.821  19
  -2   8 -12 3718.82 397.661  11
  -2   8 -12 4220.21 453.067  15
  -2   8 -11 6384.09 482.014  19
  -2   8 -11 6838.12 508.831  11
  -2   8 -11 7714.67 505.738  14
  -2   8 -11 6023.53 524.657  15
  -2   8 -10 7321.86 519.435  19
  -2   8 -10 6472.58 505.922  14
  -2   8 -10 6150.54 534.362  15
  -2   8  -9 1496.66 361.039  19
  -2   8  -9 1631.44 372.738  11
  -2   8  -9 1330.97 345.006  14
  -2   8  -9 1175.94 351.359  15
  -2   8  -8 21215.9 888.527  19
  -2   8  -8 24249.7 938.126  11
  -2   8  -8 21478.7 896.356  14
  -2   8  -8 21197.1 921.117  15
  -2   8  -7 7874.85 557.426  19
  -2   8  -7 8461.32 580.528  11
  -2   8  -7 8304.24 572.132  14
  -2   8  -6 3509.13 425.934  19
  -2   8  -6 4078.55 449.282  11
  -2   8  -6 3972.79 458.033  14
  -2   8  -5 64126.0 1729.65  19
  -2   8  -5 68786.7 1795.97  14
  -2   8  -3 31770.9 1088.03  16
  -2   8  -2 839.201 352.139  14
  -2   8  -2 1032.11 356.081  16
  -2   8  -1 1369.77 348.726  14
  -2   8  -1 1060.41 379.076  16
  -2   8  -1 1152.38 350.457  11
  -2   8   0 344.659 325.967  14
  -2   8   0 202.337 334.610  16
  -2   8   0 307.023 344.908  11
  -2   8   0 258.832 272.736   9
  -2   8   1 3197.38 413.573  14
  -2   8   1 3380.83 483.061  16
  -2   8   1 3186.55 430.061  11
  -2   8   1 1930.07 340.218   9
  -2   8   2 9110.13 581.161  14
  -2   8   2 8874.64 663.206  16
  -2   8   2 8981.06 608.127  11
  -2   8   2 7420.92 541.423   9
  -2   8   3 14248.3 718.647   9
  -2   8   3 13465.5 799.877  16
  -2   8   3 14453.3 699.360  14
  -2   8   4 16601.0 763.633   9
  -2   8   4 16547.1 729.806  14
  -2   8   5 10766.0 591.603  14
  -2   8   5 9961.92 718.709  16
  -2   8   6 4332.80 532.792  16
  -2   8   6 4965.27 447.220   9
  -2   8   6 5241.94 446.783  13
  -2   8   7 2547.45 346.279  13
  -2   8   8 246.361 232.055   9
  -2   8   8 201.649 227.071  13
  -2   8   9 8784.71 431.560   9
  -2   8   9 8697.26 451.871  13
  -2   8  10 5196.97 290.212   9
  -2   8  10 5198.80 320.800  13
  -2   8  11 5353.45 241.858   9
  -2   8  11 5469.15 282.110  13
  -2   9 -14 5931.40 322.387  11
  -2   9 -13 8161.93 421.738  11
  -2   9 -12 20178.7 656.948  14
  -2   9 -12 14277.7 621.637  11
  -2   9 -11 5801.72 414.249  14
  -2   9 -11 4556.29 401.487  11
  -2   9 -10 9158.01 549.514  14
  -2   9 -10 11084.2 586.631  11
  -2   9  -9 604.538 296.976  14
  -2   9  -9 906.397 318.919  11
  -2   9  -8 475.470 315.214  14
  -2   9  -8 673.854 319.167  11
  -2   9  -7 2060.59 403.025  14
  -2   9  -7 2083.09 384.177  11
  -2   9  -6 4194.99 457.633  14
  -2   9  -6 3954.35 461.330  11
  -2   9  -5 60756.6 1664.87  11
  -2   9  -4 11565.7 678.388  11
  -2   9  -3 10335.8 638.598  14
  -2   9  -3 9996.46 637.045  16
  -2   9  -2 7962.49 568.339  14
  -2   9  -2 7244.93 576.462  16
  -2   9  -1 297.430 374.258  16
  -2   9  -1 169.598 332.713  14
  -2   9   0 162.449 384.579  16
  -2   9   0 62.7500 326.238  14
  -2   9   0 449.707 361.156  11
  -2   9   0 32.9367 230.206   9
  -2   9   1 201.807 235.919   9
  -2   9   1 195.931 396.994  16
  -2   9   1 534.292 321.473  14
  -2   9   2 24239.4 1001.77  16
  -2   9   2 27498.7 916.378  14
  -2   9   3 1506.99 301.871   9
  -2   9   3 1435.97 437.360  16
  -2   9   3 1730.84 349.621  14
  -2   9   4 16550.1 671.233   9
  -2   9   4 14140.3 767.315  16
  -2   9   4 14634.5 640.023  14
  -2   9   5 15192.2 627.166   9
  -2   9   5 14473.0 742.617  16
  -2   9   6 7471.84 422.915   9
  -2   9   7 14283.7 506.906  13
  -2   9   8 17.1079 131.855  13
  -2   9   8 77.8317 151.892   9
  -2  10 -11 6355.03 372.206  11
  -2  10 -11 8296.98 381.559  14
  -2  10 -10 3556.59 325.410  11
  -2  10 -10 4129.35 331.924  14
  -2  10  -9 3580.59 348.916  11
  -2  10  -9 2346.20 312.294  14
  -2  10  -8 87.2033 278.383  11
  -2  10  -8 79.0904 263.004  14
  -2  10  -7 4083.74 398.531  11
  -2  10  -7 3851.19 390.475  14
  -2  10  -6 8633.70 541.722  11
  -2  10  -5 6380.21 485.742  11
  -2  10  -5 5773.20 466.273  14
  -2  10  -4 9580.81 583.940  11
  -2  10  -4 9773.11 560.716  14
  -2  10  -3 12207.8 653.831  11
  -2  10  -3 13140.6 649.336  14
  -2  10  -2 9083.48 534.759  14
  -2  10  -2 7245.43 536.622  16
  -2  10  -1 7385.60 490.273  14
  -2  10  -1 6456.79 511.170  16
  -2  10   0 719.789 299.600  14
  -2  10   0 593.181 349.943  16
  -2  10   1 112.445 340.796  16
  -2  10   1 260.844 280.026  14
  -2  10   2 219.102 249.320  14
  -2  10   2 93.7590 308.865  16
  -2  10   2 41.3216 166.857   9
  -2  10   3 13326.5 618.612  16
  -2  10   3 11067.4 444.271   9
  -2  10   4 2427.58 223.363   9
  -2  10   5 7326.34 320.112   9
  -2  11  -6 1408.42 247.599  14
  -2  11  -5 1072.31 241.413  14
  -2  11  -4 14977.9 545.189  14
  -2  11  -3 8291.68 402.867  14
  -2  11  -2 3113.10 279.129  14
  -1 -10   0 744.054 261.904  19
  -1 -10   1 8.06110 261.519  19
  -1 -10   2 688.560 294.867  19
  -1  -9  -5 576.681 244.665  19
  -1  -9  -4 8065.05 474.962  19
  -1  -9  -3 21659.8 806.318  19
  -1  -9  -2 7071.40 530.317  19
  -1  -9  -1 6203.88 534.177  19
  -1  -8  -9 2199.61 230.559  19
  -1  -8  -8 2099.20 270.118  19
  -1  -8  -8 2612.83 262.156  20
  -1  -8  -7 2274.20 295.370  20
  -1  -8  -7 2274.93 335.445  19
  -1  -8  -6 60.7389 337.307  19
  -1  -8  -6 127.476 291.954  20
  -1  -8  -5 4003.47 428.710  20
  -1  -8  -5 3769.08 460.244  19
  -1  -8  -4 4362.85 473.780  20
  -1  -8  -4 4082.75 505.989  19
  -1  -8  -3 11353.8 656.664  20
  -1  -8  -3 11691.6 721.049  19
  -1  -8  10 3458.23 344.072  10
  -1  -8  11 1477.53 271.269  10
  -1  -8  12 405.326 207.021  10
  -1  -8  13 1759.92 232.771  10
  -1  -8  14 15417.9 517.435  10
  -1  -7 -11 4555.69 280.569  20
  -1  -7 -11 4206.08 281.820  19
  -1  -7 -10 11706.2 503.432  20
  -1  -7 -10 10781.9 499.768  19
  -1  -7  -9 17039.3 676.022  20
  -1  -7  -8 16579.3 715.381  20
  -1  -7  -8 15569.6 718.854  19
  -1  -7  -7 3193.70 444.175  20
  -1  -7  -7 2910.49 462.233  19
  -1  -7  -6 71.5312 378.630  20
  -1  -7  -6-63.7576 385.861  19
  -1  -7  -5 1296.91 415.813  20
  -1  -7  -5 1298.34 468.919  19
  -1  -7   6 13802.7 637.431  10
  -1  -7   7 12200.1 605.963  10
  -1  -7   8 30296.1 1011.62  10
  -1  -7   9 33857.0 1085.72  10
  -1  -7  10 2156.80 328.631  10
  -1  -7  11 3213.28 371.081  10
  -1  -7  12 677.698 268.092  10
  -1  -7  13 621.265 256.888  10
  -1  -7  14 5875.80 393.387  10
  -1  -7  15 16597.3 610.952  10
  -1  -7  16 14154.9 507.895  10
  -1  -6 -13 324.180 161.937  11
  -1  -6 -13 578.778 177.929  20
  -1  -6 -12 5016.06 350.342  20
  -1  -6 -11 4517.26 389.391  20
  -1  -6 -10 20029.9 809.580  20
  -1  -6  -9 9049.48 612.925  20
  -1  -6  -8 5271.07 535.360  20
  -1  -6  -7 6204.73 582.896  20
  -1  -6  -6 7921.29 637.630  20
  -1  -6  -3 9809.43 755.094   3
  -1  -6  -2 49741.6 1589.25   3
  -1  -6  -1 25325.8 1060.94   3
  -1  -6   0 17029.1 851.965   3
  -1  -6   1 60751.9 1741.98   3
  -1  -6   2 18983.8 873.056   3
  -1  -6   2 16637.8 867.608   2
  -1  -6   3 7659.18 579.468   3
  -1  -6   3 7306.03 609.314   2
  -1  -6   4 276.240 212.993  10
  -1  -6   4 326.147 292.496   3
  -1  -6   4 220.979 303.347   2
  -1  -6   5 16456.4 674.329  17
  -1  -6   5 15730.6 650.766  10
  -1  -6   5 19438.7 881.151   3
  -1  -6   5 18125.3 999.888   2
  -1  -6   6 1516.81 273.467  17
  -1  -6   6 1524.58 420.433   2
  -1  -6   6 1541.43 276.531  10
  -1  -6   7 3703.21 557.341   2
  -1  -6   7 3437.18 356.090  10
  -1  -6   8 48301.8 1857.47   2
  -1  -6   8 45385.4 1291.85  10
  -1  -6   9 40974.5 1233.27  10
  -1  -6  16 16721.3 642.376  10
  -1  -6  17 14922.9 548.121  10
  -1  -6  18 8276.84 347.845  10
  -1  -5 -12 1004.41 318.602  20
  -1  -5 -11 25302.9 956.618  20
  -1  -5 -10 18748.1 854.832  20
  -1  -5  -9 1145.98 429.211  20
  -1  -5  -9 1500.86 351.301  18
  -1  -5  -8 49766.5 1517.82  20
  -1  -5  -7 16309.7 838.847  20
  -1  -5  -6 23200.8 1161.02   3
  -1  -5  -6 23417.4 996.848   7
  -1  -5  -5 563.762 448.221   3
  -1  -5  -4 260.512 372.322   3
  -1  -5  -3 3519.76 445.819   3
  -1  -5  -2 961.696 327.100   3
  -1  -5  -1 71053.1 1827.09   3
  -1  -5   0 70151.4 1755.72   3
  -1  -5   0 64908.5 1710.94   2
  -1  -5   1 43160.0 1258.89   3
  -1  -5   1 39469.3 1253.17   2
  -1  -5   2 23221.1 865.898   3
  -1  -5   2 20240.4 875.633   2
  -1  -5   3 1198.13 287.257   3
  -1  -5   3 864.735 295.551   2
  -1  -5   4 2251.36 317.803   3
  -1  -5   4 1868.46 369.275   2
  -1  -5   5 1867.35 304.279   3
  -1  -5   5 1915.41 387.586   2
  -1  -5   6 23400.2 888.832   3
  -1  -5   6 21741.3 1064.67   2
  -1  -5   7 2446.42 341.545   3
  -1  -5   7 1782.36 416.180   2
  -1  -5   8 70016.7 1685.16  17
  -1  -5   8 79070.8 1950.42   3
  -1  -5   9 47825.5 1279.47  17
  -1  -5   9 45021.7 1737.92   2
  -1  -5  10 34074.4 1514.01   2
  -1  -4 -16 13324.1 450.641  20
  -1  -4 -16 13678.6 442.078  11
  -1  -4 -15 8106.19 411.827  20
  -1  -4 -15 7554.46 402.875  11
  -1  -4 -14 8597.47 498.154  20
  -1  -4 -13 495.127 316.249  20
  -1  -4 -10 10425.2 667.027  18
  -1  -4  -9 3069.13 443.488  18
  -1  -4  -8 74395.8 1858.88  18
  -1  -4  -8 72910.1 2092.15   3
  -1  -4  -8 58260.2 1807.98   8
  -1  -4  -8 62868.9 1758.89  20
  -1  -4  -8 61709.9 1740.72   7
  -1  -4  -7 91644.7 2061.26  18
  -1  -4  -7 68149.2 2024.50   8
  -1  -4  -7 75692.5 1935.99  20
  -1  -4  -7 71691.1 1919.50  19
  -1  -4  -7 85145.6 2240.61   3
  -1  -4  -7 78555.9 1993.03   7
  -1  -4  -6 2783.88 409.058   8
  -1  -4  -6 3326.41 431.244  19
  -1  -4  -6 3253.97 382.406   7
  -1  -4  -6 2762.79 509.703   3
  -1  -4  -5 9794.35 591.278   8
  -1  -4  -5 10654.9 693.745   3
  -1  -4  -4 243.892 237.572   8
  -1  -4  -4 165.493 313.012   3
  -1  -4  -3 1043.64 245.513   8
  -1  -4  -3 684.892 282.317   3
  -1  -4  -2 4932.59 360.968   8
  -1  -4  -2 4635.10 350.630   2
  -1  -4  -2 4375.45 403.644   3
  -1  -4  -1 61550.1 1482.96   8
  -1  -4  -1 61605.4 1516.76   2
  -1  -4   0 74291.9 1741.86   8
  -1  -4   0 77071.3 1811.10   2
  -1  -4   1 22056.4 723.222   8
  -1  -4   1 23663.8 836.785   2
  -1  -4   2 83047.6 1815.40   8
  -1  -4   2 82627.0 1834.64   3
  -1  -4   2 85757.2 1994.55   2
  -1  -4   3 101725. 2146.48   8
  -1  -4   3 99961.0 2356.17   2
  -1  -4   3 103788. 2155.20   3
  -1  -4   4 18543.6 668.164   8
  -1  -4   4 19521.9 826.558   2
  -1  -4   4 19110.2 671.586   3
  -1  -4   5 865.751 222.157   3
  -1  -4   5 1064.42 316.182   2
  -1  -4   8 5033.57 522.112   2
  -1  -4   9 50048.4 1679.04   2
  -1  -4  10 54179.2 1809.67   2
  -1  -4  11 8112.67 693.600   2
  -1  -4  12 28256.3 1320.81   2
  -1  -3 -17 12275.7 420.419  11
  -1  -3 -17 11846.6 421.412  20
  -1  -3 -16 13579.3 532.423  11
  -1  -3 -16 12993.9 520.071  20
  -1  -3 -16 11827.9 515.831  19
  -1  -3 -15 14280.6 612.585  11
  -1  -3 -15 12955.5 607.571  19
  -1  -3 -15 13350.6 605.665  20
  -1  -3 -14 9033.38 548.072  11
  -1  -3 -14 9368.49 497.957  10
  -1  -3 -14 8442.71 552.587  20
  -1  -3 -14 9321.63 560.217  19
  -1  -3 -13 20367.7 782.851  10
  -1  -3 -13 19491.2 842.447  20
  -1  -3 -13 19372.4 846.887  19
  -1  -3 -12 3046.62 380.587  10
  -1  -3 -12 3303.90 463.813  20
  -1  -3 -12 3271.60 458.576  19
  -1  -3 -11 13308.1 742.891  18
  -1  -3 -11 12741.0 730.582  19
  -1  -3 -11 12541.3 718.603  20
  -1  -3 -11 11658.4 631.822  10
  -1  -3 -10 1374.21 410.942  19
  -1  -3 -10 1157.83 389.022  20
  -1  -3 -10 1400.05 369.997  18
  -1  -3 -10 1546.60 448.206   3
  -1  -3 -10 1120.04 349.471   8
  -1  -3 -10 1327.11 331.778  10
  -1  -3  -9 43974.7 1355.97  18
  -1  -3  -9 45550.4 1549.79   3
  -1  -3  -9 38448.8 1339.18   8
  -1  -3  -9 39431.6 1281.74  20
  -1  -3  -9 43979.7 1322.87  19
  -1  -3  -9 40492.0 1206.42  10
  -1  -3  -8 23187.2 893.281  19
  -1  -3  -8 22987.3 904.710  18
  -1  -3  -8 22021.0 858.188   7
  -1  -3  -8 20293.6 781.101  10
  -1  -3  -8 21734.7 938.167   8
  -1  -3  -7 47530.6 1492.25   8
  -1  -3  -7 51333.0 1410.72   7
  -1  -3  -6 55151.5 1585.54   3
  -1  -3  -6 57245.3 1419.60   7
  -1  -3  -5 29838.7 1044.50   3
  -1  -3  -5 31080.2 978.267   8
  -1  -3  -4 485.208 185.414   2
  -1  -3  -4 563.840 296.091   3
  -1  -3  -4 562.999 232.458   8
  -1  -3  -3 5569.67 354.801   2
  -1  -3  -3 5620.29 408.296   3
  -1  -3  -3 5623.55 367.375   8
  -1  -3  -2 10414.3 460.267   2
  -1  -3  -2 11301.8 519.534   3
  -1  -3  -2 11438.2 470.048   8
  -1  -3  -1 7428.78 398.865   3
  -1  -3  -1 6436.33 359.787   2
  -1  -3  -1 6957.68 356.154   8
  -1  -3   0 32272.7 922.139   2
  -1  -3   0 32496.8 855.554   8
  -1  -3   1 28338.0 746.475   3
  -1  -3   1 26483.9 817.334   2
  -1  -3   1 25879.1 721.549   8
  -1  -3   2 92153.9 1839.31   3
  -1  -3   2 91454.2 2006.53   2
  -1  -3   2 91343.5 1850.27   8
  -1  -3   3 58342.7 1258.57   3
  -1  -3   3 54704.5 1440.79   2
  -1  -3   4 22083.6 709.387   1
  -1  -3   5 698.716 183.786   1
  -1  -3   5 775.931 125.825   6
  -1  -3   6 36493.1 1188.33   2
  -1  -3   6 34943.1 1048.00   1
  -1  -3   6 38678.6 924.150   6
  -1  -3   7 3975.07 432.811   2
  -1  -3   7 3942.49 348.888   1
  -1  -3   7 4078.02 298.442   6
  -1  -3   8 26046.2 1077.11   2
  -1  -3   8 31165.6 943.052   6
  -1  -3   9 32992.7 1265.40   2
  -1  -3   9 38860.7 1165.11   6
  -1  -3  10 67310.8 1990.34   2
  -1  -3  11 48028.5 1641.98   2
  -1  -3  12 13075.9 839.486   2
  -1  -3  14 9826.26 567.033  18
  -1  -3  15 295.168 232.446  18
  -1  -2 -18 1620.83 181.278  11
  -1  -2 -18 1410.43 169.289  20
  -1  -2 -18 1271.49 176.249  19
  -1  -2 -17 2556.49 272.952  19
  -1  -2 -17 2761.30 262.719  20
  -1  -2 -17 2744.27 235.073  10
  -1  -2 -17 2943.65 278.002  11
  -1  -2 -16 14235.5 608.694  20
  -1  -2 -16 14639.0 626.363  19
  -1  -2 -16 14705.2 583.452  10
  -1  -2 -16 15407.4 629.587  11
  -1  -2 -15 8902.36 546.317  20
  -1  -2 -15 8933.32 552.120  19
  -1  -2 -15 9189.81 507.011  10
  -1  -2 -15 8889.08 539.500  11
  -1  -2 -14 43021.2 1320.48  20
  -1  -2 -14 44979.1 1353.99  19
  -1  -2 -14 45614.6 1293.95  10
  -1  -2 -14 48037.9 1360.22  11
  -1  -2 -13 43861.0 1351.54  20
  -1  -2 -13 46753.9 1392.75  19
  -1  -2 -13 43193.3 1302.97  10
  -1  -2 -12 1489.45 358.988  20
  -1  -2 -12 1130.57 377.316  19
  -1  -2 -12 1026.87 320.890  10
  -1  -2 -12 1431.54 370.320  18
  -1  -2 -11 178.231 318.803  20
  -1  -2 -11 163.190 336.273  19
  -1  -2 -11 343.516 298.010  18
  -1  -2 -11 219.836 289.329   8
  -1  -2 -11 285.561 294.858  10
  -1  -2 -10 1471.74 353.527   8
  -1  -2 -10 1716.01 356.862  18
  -1  -2 -10 1397.70 364.231  20
  -1  -2 -10 1786.29 387.674  19
  -1  -2 -10 1577.04 326.444  10
  -1  -2  -9 17025.8 764.504  18
  -1  -2  -9 17503.5 755.927  20
  -1  -2  -9 17477.0 779.091  19
  -1  -2  -9 16588.8 691.021   7
  -1  -2  -9 15665.0 765.909   8
  -1  -2  -8 36815.8 1189.02   8
  -1  -2  -8 38657.1 1103.09   7
  -1  -2  -8 39286.4 1335.00   3
  -1  -2  -7 73708.1 1866.78   8
  -1  -2  -7 76080.1 1758.62   7
  -1  -2  -6 112469. 2294.55   7
  -1  -2  -6 110766. 2499.35   3
  -1  -2  -5 2351.99 314.116   8
  -1  -2  -5 3081.56 315.671   2
  -1  -2  -5 2837.72 403.062   3
  -1  -2  -4 3214.18 302.601   8
  -1  -2  -4 3684.45 204.951   4
  -1  -2  -4 3179.49 268.903   2
  -1  -2  -4 3714.38 383.104   3
  -1  -2  -3 35071.6 882.044   8
  -1  -2  -3 33914.9 889.405   2
  -1  -2  -3 36049.2 936.864   3
  -1  -2  -2 117.815 143.668   8
  -1  -2  -2 205.101 178.593   3
  -1  -2  -2 101.101 137.120   2
  -1  -2  -1 17879.1 505.610   8
  -1  -2  -1 17689.9 530.194   3
  -1  -2  -1 16325.0 532.300   2
  -1  -2   0 128444. 2420.05   8
  -1  -2   0 127293. 2513.17   2
  -1  -2   1 192187. 3289.56   3
  -1  -2   1 184062. 3419.16   2
  -1  -2   1 185695. 3178.33   6
  -1  -2   2 211119. 3890.66   2
  -1  -2   2 207252. 3633.76   6
  -1  -2   3 332047. 6243.23   1
  -1  -2   3 373264. 6116.80   6
  -1  -2   4 10770.8 493.145   2
  -1  -2   4 10542.7 353.286   6
  -1  -2   5 51306.0 1339.76   2
  -1  -2   5 50366.4 1243.24   1
  -1  -2   6 32526.4 1047.78   2
  -1  -2   6 34364.3 979.429   1
  -1  -2   6 35060.8 932.009   6
  -1  -2   7 5104.81 443.977   2
  -1  -2   7 5075.53 367.119   6
  -1  -2   8 1361.00 328.566   2
  -1  -2   8 1310.83 249.154   6
  -1  -2   9 65912.2 1782.01   2
  -1  -2   9 60823.6 1640.31   6
  -1  -2  10 51898.0 1560.79   2
  -1  -2  10 46730.9 1455.81   6
  -1  -2  11 20196.0 949.219   2
  -1  -2  11 19758.5 928.596   6
  -1  -2  12 69948.4 2026.48   6
  -1  -2  12 65247.8 1705.32  18
  -1  -2  13 3811.00 481.839   6
  -1  -2  13 3523.17 392.121  18
  -1  -2  14 40126.8 1272.22  18
  -1  -2  15 1631.52 326.201  18
  -1  -2  16 9697.40 571.615  18
  -1  -2  17 13834.2 661.870  12
  -1  -2  17 13134.4 616.682  18
  -1  -2  18 23665.5 799.868  12
  -1  -2  18 22902.2 756.875  18
  -1  -2  19 18237.5 601.636  12
  -1  -2  19 17932.8 572.551  18
  -1  -1 -19 101.755 132.902  19
  -1  -1 -18 1531.93 219.871  11
  -1  -1 -18 1522.85 197.842  10
  -1  -1 -18 1620.47 211.840  20
  -1  -1 -18 1525.58 226.982  19
  -1  -1 -17 684.912 235.280  20
  -1  -1 -17 691.205 248.430  19
  -1  -1 -17 908.143 222.996  10
  -1  -1 -17 943.729 246.333  11
  -1  -1 -16 17052.9 723.481  19
  -1  -1 -16 15437.4 681.080  20
  -1  -1 -16 16975.0 689.741  10
  -1  -1 -16 17936.2 726.569  11
  -1  -1 -15 49984.5 1423.21  20
  -1  -1 -15 52842.2 1465.31  19
  -1  -1 -15 51276.4 1419.17  10
  -1  -1 -15 54718.9 1469.13  11
  -1  -1 -14 17166.2 788.653  20
  -1  -1 -14 17618.3 816.413  19
  -1  -1 -14 17225.2 772.320  10
  -1  -1 -14 17447.5 817.183  11
  -1  -1 -13 42994.9 1337.53  20
  -1  -1 -13 46449.8 1396.05  19
  -1  -1 -13 44945.5 1384.31  11
  -1  -1 -13 43052.7 1314.38  10
  -1  -1 -12 8157.56 598.384  18
  -1  -1 -12 8259.92 672.259   3
  -1  -1 -12 8286.73 655.197   8
  -1  -1 -12 7836.95 560.556  20
  -1  -1 -12 8378.49 603.189  19
  -1  -1 -12 8029.62 554.660  10
  -1  -1 -11 6371.55 525.857  18
  -1  -1 -11 6991.73 594.774   8
  -1  -1 -11 6664.58 519.081  20
  -1  -1 -11 6598.89 521.554  19
  -1  -1 -11 6575.22 495.713  10
  -1  -1 -11 7314.31 609.066   3
  -1  -1 -10 291.763 293.770  19
  -1  -1 -10 330.339 280.488  20
  -1  -1 -10 394.380 261.983  10
  -1  -1 -10 412.682 276.424   8
  -1  -1  -9 21348.5 748.141   7
  -1  -1  -9 20190.5 833.704   8
  -1  -1  -8 6641.33 470.306   8
  -1  -1  -8 7355.19 408.264   7
  -1  -1  -8 6391.42 454.284   2
  -1  -1  -7 93301.7 1934.44   7
  -1  -1  -7 95572.3 2156.76   2
  -1  -1  -7 99095.8 2234.94   3
  -1  -1  -6 87667.4 2014.15   8
  -1  -1  -6 89193.7 1892.71   7
  -1  -1  -6 90446.8 2052.48   2
  -1  -1  -5 65689.5 1637.14   8
  -1  -1  -5 69017.4 1555.98   7
  -1  -1  -5 81186.7 1437.75   4
  -1  -1  -5 78733.8 1766.82   3
  -1  -1  -5 78859.5 1724.75   2
  -1  -1  -4 60364.8 1463.81   3
  -1  -1  -4 63684.1 1423.95   2
  -1  -1  -3 11189.0 407.093   8
  -1  -1  -3 11817.0 284.863   4
  -1  -1  -3 10113.3 410.155   2
  -1  -1  -3 10168.3 468.238   3
  -1  -1  -2 10106.3 348.007   8
  -1  -1  -2 10506.8 383.156   2
  -1  -1  -2 10353.9 418.077   3
  -1  -1  -1 4453.58 218.421   8
  -1  -1  -1 4365.57 249.746   2
  -1  -1  -1 4721.60 259.900   3
  -1  -1   0 8897.87 277.830   8
  -1  -1   0 9404.81 344.290   2
  -1  -1   0 9273.84 262.277   6
  -1  -1   1 32357.8 622.716   3
  -1  -1   1 29374.4 612.115   6
  -1  -1   2 139818. 2528.22   2
  -1  -1   2 134671. 2405.36   6
  -1  -1   3 18960.7 583.499   2
  -1  -1   3 19934.2 516.233   6
  -1  -1   4 241332. 4266.32   2
  -1  -1   4 247594. 4198.10   6
  -1  -1   5 7073.62 399.543   2
  -1  -1   5 7484.57 377.566   6
  -1  -1   6 11620.9 544.544   2
  -1  -1   6 12511.2 540.603   6
  -1  -1   7 383.816 255.053   2
  -1  -1   7 535.361 223.349   6
  -1  -1   8 35114.9 1097.04   2
  -1  -1   8 33451.7 1109.58   6
  -1  -1   9 12213.8 638.181   2
  -1  -1   9 12067.3 660.287   6
  -1  -1  10 50105.6 1475.67   2
  -1  -1  10 48665.1 1525.88   6
  -1  -1  11 23563.3 1023.03   6
  -1  -1  12 58569.9 1836.41   6
  -1  -1  12 61119.1 1632.62  18
  -1  -1  13 84555.6 2390.86   6
  -1  -1  13 86514.0 2126.28  18
  -1  -1  14 2262.52 373.446  18
  -1  -1  15 3510.91 429.655  18
  -1  -1  16 184.302 262.683  18
  -1  -1  17 4866.73 418.938  18
  -1  -1  18 11565.4 555.274  12
  -1  -1  18 10368.6 509.728  18
  -1  -1  19 17581.9 608.277  12
  -1  -1  19 16826.2 575.939  18
  -1  -1  20 17689.3 517.489  12
  -1  -1  20 17817.6 491.353  18
  -1   0 -19 1693.80 192.526  11
  -1   0 -19 1836.31 188.855  10
  -1   0 -19 1590.75 202.142  19
  -1   0 -18 715.199 215.784  11
  -1   0 -18 555.811 198.045  10
  -1   0 -18 732.913 194.903  20
  -1   0 -18 495.881 215.530  19
  -1   0 -17 5895.94 429.360  11
  -1   0 -17 5616.50 408.141  10
  -1   0 -17 5510.20 397.690  20
  -1   0 -17 5728.07 429.876  19
  -1   0 -16 7556.13 515.386  19
  -1   0 -16 7184.10 482.403  20
  -1   0 -16 7026.26 498.730  10
  -1   0 -16 7276.48 506.392  11
  -1   0 -15 36515.8 1168.25  19
  -1   0 -15 32723.3 1101.22  20
  -1   0 -15 33002.8 1122.57  10
  -1   0 -15 35643.4 1141.27  11
  -1   0 -14 23581.8 923.790  20
  -1   0 -14 24222.0 958.168  19
  -1   0 -14 22842.3 930.028  10
  -1   0 -14 23445.2 947.927  11
  -1   0 -13 22689.4 911.389  20
  -1   0 -13 23144.0 960.656  19
  -1   0 -13 23297.7 959.696  11
  -1   0 -13 22779.3 925.416  10
  -1   0 -12 80340.0 2001.07  20
  -1   0 -12 89440.9 2087.33  19
  -1   0 -12 85636.9 2306.84   3
  -1   0 -12 80242.7 2172.36   8
  -1   0 -12 85705.7 2058.72  11
  -1   0 -12 79881.6 2018.17  10
  -1   0 -11 2884.97 386.296  20
  -1   0 -11 2801.56 386.610  19
  -1   0 -11 2737.44 393.626  18
  -1   0 -11 2955.49 414.684   8
  -1   0 -11 2674.46 451.387   3
  -1   0 -11 3224.93 395.266  11
  -1   0 -11 2971.23 372.284  10
  -1   0 -10 2809.95 395.537   8
  -1   0 -10 2795.77 417.534   3
  -1   0  -9 394.086 273.475   8
  -1   0  -9 390.913 183.656   7
  -1   0  -9 394.275 246.668   2
  -1   0  -8 4967.74 416.235   8
  -1   0  -8 5336.57 330.851   7
  -1   0  -8 4697.81 395.968   2
  -1   0  -7 93841.6 2061.76   8
  -1   0  -7 94362.8 1897.86   7
  -1   0  -7 91361.7 2083.54   2
  -1   0  -6 88431.8 1813.74   8
  -1   0  -6 88694.5 1698.55   7
  -1   0  -6 91260.2 1933.78   2
  -1   0  -5 224630. 3900.71   8
  -1   0  -5 224917. 3772.10   7
  -1   0  -5 241335. 4072.02   2
  -1   0  -5 242306. 4025.26   3
  -1   0  -4 82017.1 1547.55   8
  -1   0  -4 80348.5 1620.01   3
  -1   0  -4 84379.8 1673.06   2
  -1   0  -3 41603.5 927.094   8
  -1   0  -3 41222.7 726.393   4
  -1   0  -3 39000.6 963.837   3
  -1   0  -2 7983.34 299.786   8
  -1   0  -2 8804.82 346.497   2
  -1   0  -2 7981.45 366.272   3
  -1   0  -1 17387.9 422.149   6
  -1   0  -1 16072.3 431.600   3
  -1   0   0 251312. 4083.24   8
  -1   0   0 246801. 4184.78   2
  -1   0   0 238279. 4099.62   3
  -1   0   0 231564. 4141.20   6
  -1   0   1 21560.9 483.744   1
  -1   0   1 21920.3 476.740   6
  -1   0   2 72387.1 1351.61   2
  -1   0   2 75210.4 1395.04   1
  -1   0   2 70324.1 1368.16   6
  -1   0   3 100947. 1858.46   2
  -1   0   3 99662.2 1903.95   6
  -1   0   4 95611.4 1832.25   2
  -1   0   4 94444.2 1921.98   6
  -1   0   5 176699. 3197.91   2
  -1   0   5 165348. 3269.82   6
  -1   0   6 59662.6 1332.81   2
  -1   0   6 53660.2 1398.99   6
  -1   0   7 582.341 223.129   2
  -1   0   7 672.686 252.704   6
  -1   0   8 12924.3 595.635   2
  -1   0   8 12305.9 655.981   6
  -1   0   9 60237.1 1718.15   6
  -1   0  10 15365.1 811.176   6
  -1   0  11 57025.8 1786.34   6
  -1   0  11 59777.7 1585.30  18
  -1   0  12 73815.2 2160.26   6
  -1   0  12 76629.0 1954.98  18
  -1   0  13 19961.3 1041.59   6
  -1   0  13 21521.4 906.739  18
  -1   0  14 9191.88 614.777  18
  -1   0  15 6742.59 538.233  18
  -1   0  16 2496.44 369.930  18
  -1   0  17 2427.21 338.023  18
  -1   0  18 10926.0 545.408  12
  -1   0  18 11396.7 532.920  18
  -1   0  19 9033.48 419.934  12
  -1   0  19 8453.87 393.725  18
  -1   0  20 14574.6 454.063  12
  -1   0  20 15545.7 443.038  18
  -1   1 -19 7311.12 341.885  11
  -1   1 -19 6975.93 354.368  10
  -1   1 -19 7089.58 359.020  19
  -1   1 -18 322.847 208.484  11
  -1   1 -18 277.593 218.445  10
  -1   1 -18 253.539 216.698  19
  -1   1 -17 151.708 247.428  10
  -1   1 -17 173.669 247.205  11
  -1   1 -17 135.519 218.680  20
  -1   1 -17 311.754 255.905  19
  -1   1 -16 14022.1 704.419  11
  -1   1 -16 13505.3 690.804  10
  -1   1 -16 14337.2 705.969  19
  -1   1 -16 14090.0 652.897  20
  -1   1 -15 38735.8 1259.52  19
  -1   1 -15 37985.0 1187.52  20
  -1   1 -15 39182.1 1257.30  10
  -1   1 -15 39637.4 1248.99  11
  -1   1 -14 8432.50 548.135  20
  -1   1 -14 9315.53 608.766  19
  -1   1 -14 8277.09 592.202  11
  -1   1 -14 8008.03 591.829  10
  -1   1 -13 39256.3 1426.28   3
  -1   1 -13 40152.9 1232.54  20
  -1   1 -13 39408.8 1292.75  19
  -1   1 -13 39204.3 1399.06   8
  -1   1 -13 41458.8 1292.33  11
  -1   1 -13 40027.4 1279.18  10
  -1   1 -12 62219.8 1840.65   3
  -1   1 -12 61041.9 1608.02  20
  -1   1 -12 62956.7 1685.92  19
  -1   1 -12 63247.5 1812.50   8
  -1   1 -12 63537.1 1666.45  11
  -1   1 -12 62462.7 1665.28  10
  -1   1 -11 24345.0 1005.84   3
  -1   1 -11 24438.3 910.315  19
  -1   1 -11 22940.5 952.567   8
  -1   1 -11 24054.1 886.336  11
  -1   1 -11 22552.4 871.452  10
  -1   1 -10 18975.1 849.006   3
  -1   1 -10 18136.5 804.969   8
  -1   1  -9 17857.2 788.904   3
  -1   1  -9 16499.9 723.466   8
  -1   1  -8 4409.52 418.830   3
  -1   1  -8 4694.81 389.241   8
  -1   1  -7 69619.7 1493.24   7
  -1   1  -7 92239.1 1856.34   2
  -1   1  -7 87031.3 1738.44   8
  -1   1  -6 51705.8 1082.04   4
  -1   1  -6 55593.2 1291.43   8
  -1   1  -5 125487. 2355.58   7
  -1   1  -5 137966. 2354.91   4
  -1   1  -5 143735. 2678.45   2
  -1   1  -5 116013. 2482.42   8
  -1   1  -4 22910.0 520.928   7
  -1   1  -4 25411.8 534.265   4
  -1   1  -4 22137.2 740.421   2
  -1   1  -4 24023.9 672.238   3
  -1   1  -4 20612.0 621.946   8
  -1   1  -3 104338. 1833.31   7
  -1   1  -3 104318. 1859.89   4
  -1   1  -3 110778. 1995.56   3
  -1   1  -3 104767. 1949.81   8
  -1   1  -2 71314.7 1279.30   7
  -1   1  -2 75790.5 1327.62   4
  -1   1  -2 66304.6 1522.69   2
  -1   1  -2 80121.6 1408.20   3
  -1   1  -2 80561.4 1372.64   8
  -1   1  -1 9610.32 199.820   7
  -1   1  -1 9135.22 250.152   6
  -1   1  -1 8895.86 247.587   3
  -1   1  -1 9056.89 210.135   8
  -1   1   0 17.4151 103.853   2
  -1   1   0 27.9801 64.3683   7
  -1   1   0 81.9982 56.1335   6
  -1   1   1 18238.4 406.033   2
  -1   1   1 23187.8 463.339   6
  -1   1   2 1746.64 163.682   6
  -1   1   3 113396. 1887.35   2
  -1   1   3 115756. 2123.56   6
  -1   1   4 84048.2 1520.66   2
  -1   1   4 83201.6 1764.14   6
  -1   1   5 87733.4 1651.80   2
  -1   1   5 84133.2 1880.35   6
  -1   1   6 73728.2 1469.38   2
  -1   1   6 66982.6 1680.45   6
  -1   1   7 43655.6 1284.05   6
  -1   1   8 5460.01 471.150   6
  -1   1   9 6458.50 537.156   6
  -1   1  10 28687.8 1143.21   6
  -1   1  11 12433.7 667.015  18
  -1   1  11 11247.5 731.068   6
  -1   1  12 58813.4 1469.81  13
  -1   1  12 56279.0 1837.35   6
  -1   1  12 58538.2 1664.36  18
  -1   1  13 37528.1 1273.17  18
  -1   1  17 142.771 240.033  12
  -1   1  18 700.027 225.763  12
  -1   1  19 9491.30 398.903  12
  -1   1  19 8831.20 378.439  18
  -1   2 -20 14705.9 445.102  19
  -1   2 -20 15413.9 456.727  10
  -1   2 -19 9043.29 418.625  19
  -1   2 -19 9482.42 398.885  11
  -1   2 -19 9718.00 432.802  10
  -1   2 -18 12390.6 569.344  19
  -1   2 -18 12131.7 537.402  11
  -1   2 -18 12610.7 566.483  10
  -1   2 -17 74.5628 248.877  19
  -1   2 -17 168.337 252.939  11
  -1   2 -17 191.204 258.172  10
  -1   2 -16 11908.6 654.098  19
  -1   2 -16 11776.4 644.425  11
  -1   2 -15 18106.4 837.821  19
  -1   2 -15 18977.8 838.402  11
  -1   2 -14 2218.45 389.450  19
  -1   2 -14 2250.12 400.421  11
  -1   2 -13 29072.5 1163.16   8
  -1   2 -13 30875.3 1222.21   3
  -1   2 -13 32266.2 1065.33  15
  -1   2 -13 32314.6 1141.00  19
  -1   2 -12 69704.3 1804.33  19
  -1   2 -12 68549.8 1894.46   8
  -1   2 -12 72457.8 1773.51  15
  -1   2 -12 73344.4 1808.52  11
  -1   2 -12 72159.8 1842.39  10
  -1   2 -11 47751.0 1506.00   3
  -1   2 -11 51974.4 1428.49  19
  -1   2 -11 47168.4 1465.53   8
  -1   2 -11 51015.8 1397.64  11
  -1   2 -11 54207.5 1447.55  10
  -1   2 -10 13347.7 670.206   8
  -1   2 -10 13220.1 698.581   3
  -1   2  -9 12995.6 633.447   8
  -1   2  -9 12852.3 652.456   3
  -1   2  -8 3221.54 321.363   8
  -1   2  -8 3210.63 239.093   7
  -1   2  -8 3342.75 258.161   4
  -1   2  -8 3538.04 355.790   3
  -1   2  -7 10797.9 503.296   8
  -1   2  -7 11638.4 407.705   7
  -1   2  -7 10674.3 421.196   4
  -1   2  -7 9787.97 495.145   1
  -1   2  -7 11392.1 538.535   3
  -1   2  -6 70183.3 1534.48   8
  -1   2  -6 70309.7 1401.15   7
  -1   2  -6 73570.0 1462.70   4
  -1   2  -5 90492.9 1782.98   8
  -1   2  -5 93142.0 1680.14   7
  -1   2  -5 85588.8 1782.83   1
  -1   2  -5 84420.2 1713.52   4
  -1   2  -4 240020. 4195.80   8
  -1   2  -4 229625. 4111.67   7
  -1   2  -4 246816. 4184.37   4
  -1   2  -4 239779. 4183.72   1
  -1   2  -3 10341.6 330.728   8
  -1   2  -3 11163.8 306.340   7
  -1   2  -3 11102.1 350.946   4
  -1   2  -2 119620. 2091.07   7
  -1   2  -2 125916. 2146.66   4
  -1   2  -1 1280.67 122.608   8
  -1   2  -1 1211.95 150.702   4
  -1   2  -1 1215.13 124.740   7
  -1   2  -1 1217.28 98.5808   6
  -1   2   0 1981.51 163.624   7
  -1   2   0 2222.18 110.515   6
  -1   2   1 4982.99 194.310   6
  -1   2   1 5075.14 244.884   7
  -1   2   2 32229.3 726.289   6
  -1   2   2 30905.4 755.537   7
  -1   2   3 37526.4 889.721   6
  -1   2   4 41919.0 1051.53   6
  -1   2   5 191617. 3697.91   6
  -1   2   6 27544.0 931.898   6
  -1   2   7 97645.6 2311.55   6
  -1   2   8 8172.50 554.443   6
  -1   2   9 3533.39 420.714   6
  -1   2  10 1199.34 273.098  13
  -1   2  10 1425.59 327.874   6
  -1   2  10 1234.33 308.417  18
  -1   2  11 23194.0 948.933  18
  -1   2  11 22138.2 1038.12   6
  -1   2  11 23201.0 839.301  13
  -1   2  12 15893.7 793.287  18
  -1   2  12 15419.0 681.701  13
  -1   2  12 14914.4 886.036   6
  -1   2  13 24881.6 886.279  13
  -1   2  13 25997.7 1033.04  18
  -1   2  14 21145.2 785.825  13
  -1   2  14 21921.1 937.744  18
  -1   2  15 26618.5 856.119  13
  -1   2  15 28341.5 1028.37  18
  -1   2  16 11561.5 612.020  18
  -1   2  17 414.682 228.478  12
  -1   2  17 425.819 235.583  18
  -1   2  18 1039.25 198.473  12
  -1   2  18 978.242 193.966  18
  -1   2  19 2966.08 202.800  18
  -1   3 -19 11598.6 435.716  11
  -1   3 -19 11399.8 463.047  19
  -1   3 -18 9632.29 470.724  11
  -1   3 -18 9021.10 480.851  19
  -1   3 -17 1302.71 294.844  11
  -1   3 -17 1432.74 321.416  10
  -1   3 -17 1293.35 305.071  19
  -1   3 -16 1138.05 317.509  11
  -1   3 -16 1220.79 333.702  10
  -1   3 -16 1264.70 330.734  19
  -1   3 -15 994.811 310.933  15
  -1   3 -15 790.837 336.618  10
  -1   3 -15 588.762 317.759  11
  -1   3 -15 486.844 307.280  19
  -1   3 -14 14982.7 725.146  15
  -1   3 -14 14714.4 759.270  19
  -1   3 -14 14474.3 748.413  11
  -1   3 -14 14485.3 761.337  10
  -1   3 -13 44553.9 1497.23   8
  -1   3 -13 45371.0 1547.68   3
  -1   3 -13 51250.9 1439.42  15
  -1   3 -13 45090.6 1421.03  19
  -1   3 -13 50083.7 1454.20  11
  -1   3 -13 49864.9 1473.44  10
  -1   3 -12 59237.5 1751.06   8
  -1   3 -12 58308.4 1802.41   3
  -1   3 -12 71859.2 1761.67  15
  -1   3 -12 62224.1 1691.62  19
  -1   3 -12 66040.8 1709.60  11
  -1   3 -12 68458.5 1760.68  10
  -1   3 -11 20644.5 893.902   8
  -1   3 -11 20475.9 933.255   3
  -1   3 -11 29184.4 977.015  15
  -1   3 -11 22137.0 873.155  19
  -1   3 -11 22457.7 870.242  11
  -1   3 -11 27333.7 954.976  10
  -1   3 -10 20201.1 822.691   8
  -1   3 -10 21418.1 877.089   3
  -1   3  -9 21791.2 812.846   8
  -1   3  -9 23501.0 873.036   3
  -1   3  -8 1635.24 253.007   8
  -1   3  -8 2020.45 295.768   3
  -1   3  -8 1210.47 217.465   4
  -1   3  -8 1993.49 217.783   7
  -1   3  -7 10355.8 482.058   8
  -1   3  -7 10661.0 511.068   3
  -1   3  -7 10104.3 454.812   4
  -1   3  -7 10746.0 428.051   7
  -1   3  -6 7163.51 378.092   8
  -1   3  -6 7519.84 415.548   3
  -1   3  -6 7947.66 387.182   4
  -1   3  -6 8316.41 357.193   7
  -1   3  -5 42263.9 1017.24   8
  -1   3  -5 45158.4 1047.20   4
  -1   3  -5 43062.1 977.341   7
  -1   3  -4 29950.8 762.841   8
  -1   3  -4 28977.0 719.340   7
  -1   3  -3 156116. 2880.34   8
  -1   3  -3 158577. 2911.90   4
  -1   3  -3 159146. 2860.83   7
  -1   3  -2 146370. 2605.71   7
  -1   3  -2 147078. 2636.64   4
  -1   3  -1 78032.6 1534.44   7
  -1   3   0 61451.7 1299.59   7
  -1   3   0 63925.2 1136.13   6
  -1   3   1 61833.4 1292.69   7
  -1   3   1 60132.5 1132.65   6
  -1   3   1 59524.2 1258.45   4
  -1   3   2 2785.11 174.440   6
  -1   3   2 2808.50 235.353   7
  -1   3   3 68013.4 1410.25   6
  -1   3   3 64249.6 1454.94   7
  -1   3   4 53311.1 1257.30   6
  -1   3   5 2315.61 267.009   6
  -1   3   6 105700. 2342.53   6
  -1   3   7 44977.5 1338.20   6
  -1   3   8 12548.6 684.074   6
  -1   3   9 15866.9 730.986  18
  -1   3   9 14243.1 788.650   6
  -1   3   9 15230.9 679.651  13
  -1   3  10 17668.4 815.289  18
  -1   3  10 17277.8 895.565   6
  -1   3  10 17475.3 753.598  13
  -1   3  11 3977.99 460.294  18
  -1   3  11 4141.48 497.940   6
  -1   3  11 3895.64 410.112  13
  -1   3  12 4465.07 414.337  13
  -1   3  12 4971.02 491.314  18
  -1   3  13 47290.2 1345.33  13
  -1   3  13 50573.8 1483.78  18
  -1   3  14 28511.2 932.132  13
  -1   3  14 29308.1 1047.20  18
  -1   3  15 24921.3 809.328  13
  -1   3  15 27587.9 941.357  12
  -1   3  15 25195.4 919.818  18
  -1   3  16 8293.15 392.110  13
  -1   3  16 8584.40 465.382  12
  -1   3  16 8514.63 476.822  18
  -1   3  17 1592.69 219.551  12
  -1   3  17 1817.77 230.142  18
  -1   3  18 109.558 120.241  18
  -1   4 -19 14358.1 511.992  19
  -1   4 -19 14746.8 470.763  11
  -1   4 -19 14842.3 523.596  10
  -1   4 -18 20581.2 713.345  19
  -1   4 -18 20268.2 668.192  11
  -1   4 -18 20197.7 719.870  10
  -1   4 -17 14304.2 656.368  19
  -1   4 -17 14890.8 629.616  11
  -1   4 -17 14149.5 656.422  10
  -1   4 -17 13502.7 593.950  15
  -1   4 -16 4508.56 440.390  19
  -1   4 -16 5161.86 445.820  11
  -1   4 -16 5099.72 458.769  10
  -1   4 -16 4942.29 423.977  15
  -1   4 -15 1607.15 362.724  19
  -1   4 -15 1629.29 343.053  11
  -1   4 -15 1728.01 361.479  10
  -1   4 -15 1572.34 352.763  15
  -1   4 -14 45238.4 1413.69  19
  -1   4 -14 45872.9 1398.79  11
  -1   4 -14 46821.5 1446.99  10
  -1   4 -14 48631.8 1439.17  15
  -1   4 -13 2790.45 412.003  19
  -1   4 -13 2804.06 401.339  11
  -1   4 -13 3091.90 408.882  10
  -1   4 -13 3177.05 424.489  15
  -1   4 -12 20778.5 970.295   8
  -1   4 -12 22537.7 933.446  19
  -1   4 -12 23729.1 930.774  11
  -1   4 -11 20085.9 907.653   8
  -1   4 -11 21074.9 865.739  19
  -1   4 -11 21950.0 892.763  10
  -1   4 -10 56457.5 1590.54   8
  -1   4 -10 55321.0 1514.12   4
  -1   4 -10 59067.3 1520.18  19
  -1   4 -10 59048.6 1497.46  11
  -1   4  -9 22383.4 870.072   4
  -1   4  -9 33586.3 1042.68   8
  -1   4  -8 3987.80 311.054   7
  -1   4  -8 3380.92 334.344   4
  -1   4  -8 4053.05 358.859   8
  -1   4  -7 24363.5 747.301   7
  -1   4  -7 22051.4 775.958   4
  -1   4  -7 22060.0 782.915   8
  -1   4  -6 14878.9 535.935   7
  -1   4  -6 13115.3 565.833   4
  -1   4  -6 13324.2 564.075   8
  -1   4  -5 21726.5 654.810   7
  -1   4  -5 21846.3 700.190   8
  -1   4  -4 34801.2 904.719   7
  -1   4  -4 36910.5 964.563   4
  -1   4  -4 33795.8 916.406   8
  -1   4  -3 92416.0 1916.43   4
  -1   4  -3 92267.7 1882.24   7
  -1   4  -2 110265. 2180.09   7
  -1   4  -1 82256.8 1717.81   7
  -1   4   0 36985.6 937.405   4
  -1   4   0 36822.1 947.604   7
  -1   4   1 448.454 189.674   4
  -1   4   1 589.826 200.211   7
  -1   4   2 7612.45 408.114   7
  -1   4   3 19289.5 690.765   7
  -1   4   7 55274.2 1506.57  16
  -1   4   8 6169.57 415.305   9
  -1   4   8 4858.67 492.505  16
  -1   4   9 12814.2 585.712   9
  -1   4   9 13140.7 679.344  13
  -1   4  10 2954.21 320.332   9
  -1   4  10 2882.27 394.861  13
  -1   4  10 2917.41 400.736  18
  -1   4  11 163.209 285.174  13
  -1   4  11 184.873 276.149  18
  -1   4  12 4558.78 434.910  13
  -1   4  12 4873.44 471.346  18
  -1   4  13 39635.1 1179.97  13
  -1   4  13 42646.3 1274.16  18
  -1   4  14 31298.5 951.586  13
  -1   4  14 31965.3 1025.78  18
  -1   4  15 3703.42 294.542  13
  -1   4  15 3982.14 339.348  18
  -1   4  16 11322.2 413.473  13
  -1   4  16 11536.9 462.029  18
  -1   5 -19 21172.8 604.237  19
  -1   5 -19 21848.0 608.019  10
  -1   5 -18 18340.4 644.556  19
  -1   5 -18 18728.8 594.430  11
  -1   5 -18 18815.1 639.117  10
  -1   5 -18 18671.2 606.602  15
  -1   5 -17 24039.7 840.098  19
  -1   5 -17 26352.5 810.831  11
  -1   5 -17 25233.3 845.788  10
  -1   5 -17 24941.2 830.235  15
  -1   5 -16 1764.31 323.024  19
  -1   5 -16 2012.52 313.062  11
  -1   5 -16 1865.17 328.953  10
  -1   5 -16 1911.46 335.256  15
  -1   5 -15 3246.58 403.259  19
  -1   5 -15 3450.06 391.151  11
  -1   5 -15 3285.69 406.935  10
  -1   5 -15 3494.33 429.839  15
  -1   5 -14 6582.29 526.345  19
  -1   5 -14 6752.57 516.475  11
  -1   5 -14 7239.02 544.290  10
  -1   5 -14 8349.93 602.234  15
  -1   5 -13 532.569 295.328  19
  -1   5 -13 618.345 316.602  10
  -1   5 -13 600.477 292.320  11
  -1   5 -13 858.537 362.437  15
  -1   5 -12 17743.6 831.670  19
  -1   5 -12 17135.2 804.463  11
  -1   5 -12 19270.3 840.202  10
  -1   5 -11 32115.8 1218.44   8
  -1   5 -11 36593.3 1248.37  15
  -1   5 -11 38063.7 1112.52  14
  -1   5 -11 31506.1 1100.37  19
  -1   5 -11 32129.1 1089.26  11
  -1   5 -11 27680.3 1049.79  10
  -1   5 -10 40284.3 1309.69   8
  -1   5 -10 28761.4 1118.61   4
  -1   5 -10 32808.0 1066.33  14
  -1   5 -10 39123.1 1177.44  19
  -1   5 -10 40107.0 1160.24  11
  -1   5 -10 35470.1 1134.13  10
  -1   5  -9 27121.6 1018.38   8
  -1   5  -9 20511.6 893.874   4
  -1   5  -9 20537.6 915.574  15
  -1   5  -9 22748.4 851.138  14
  -1   5  -9 28811.8 938.094  19
  -1   5  -9 29979.8 933.622  11
  -1   5  -9 26969.8 903.973  10
  -1   5  -8 8550.31 539.053   8
  -1   5  -8 8864.77 480.282  11
  -1   5  -8 8229.94 526.876   4
  -1   5  -7 15250.0 690.089   4
  -1   5  -7 15855.0 703.970   8
  -1   5  -7 17534.7 681.282   7
  -1   5  -6 2500.47 311.394   4
  -1   5  -6 2286.80 292.345   8
  -1   5  -6 2511.49 275.411   7
  -1   5  -5 8384.93 451.444   7
  -1   5  -5 7796.97 468.714   4
  -1   5  -4 50484.6 1287.02   7
  -1   5  -4 51181.8 1331.32   4
  -1   5  -3 97448.6 2102.40   7
  -1   5  -2 58620.5 1409.36   7
  -1   5  -2 56180.5 1410.16   4
  -1   5  -1 41321.1 1129.44   7
  -1   5  -1 42296.1 1129.03   4
  -1   5   0 29874.6 925.717   7
  -1   5   0 30670.8 906.577   4
  -1   5   1 686.715 221.494   7
  -1   5   2 17592.1 704.153   7
  -1   5   3 4727.47 401.080   7
  -1   5   4 5137.04 438.695   7
  -1   5   5 37429.7 1195.37  13
  -1   5   5 40964.7 1161.57   9
  -1   5   6 20517.4 865.532  13
  -1   5   6 22292.7 819.810   9
  -1   5   7 55150.4 1530.76  13
  -1   5   7 56200.1 1439.97   9
  -1   5   8 37454.0 1224.67  13
  -1   5   8 38810.8 1132.84   9
  -1   5   9 25456.2 891.161   9
  -1   5  10 1011.90 344.020  13
  -1   5  10 1249.97 274.189   9
  -1   5  11 138.948 281.742  13
  -1   5  11 119.131 202.532   9
  -1   5  12 7442.84 494.679  13
  -1   5  13 8040.00 467.930  13
  -1   5  14 9265.22 438.980  13
  -1   5  15 8382.40 357.749  13
  -1   6 -18 16627.5 534.369  15
  -1   6 -18 16086.2 486.180  11
  -1   6 -18 15911.0 514.541  10
  -1   6 -18 15994.5 540.499  19
  -1   6 -17 8604.62 453.983  15
  -1   6 -17 9041.81 438.497  10
  -1   6 -17 8640.10 412.589  11
  -1   6 -17 8429.77 452.292  19
  -1   6 -16 15149.9 677.298  15
  -1   6 -16 14553.6 597.541  11
  -1   6 -16 14443.6 618.458  10
  -1   6 -16 14041.0 633.853  19
  -1   6 -15 308.969 297.300  15
  -1   6 -15 240.188 239.071  11
  -1   6 -15 237.072 236.850  10
  -1   6 -15 200.102 266.163  19
  -1   6 -14 336.051 323.103  15
  -1   6 -14 280.036 271.260  10
  -1   6 -14 285.555 270.689  11
  -1   6 -14 201.361 280.702  19
  -1   6 -13 338.542 240.227  14
  -1   6 -13 427.521 371.075  15
  -1   6 -13 247.598 275.681  10
  -1   6 -13 252.905 285.935  11
  -1   6 -13 148.208 292.300  19
  -1   6 -12 22376.7 902.404  11
  -1   6 -12 20399.5 871.207  10
  -1   6 -12 22811.5 941.138  19
  -1   6 -11 20551.2 959.994  15
  -1   6 -11 20485.0 843.335  14
  -1   6 -11 19431.7 859.706  19
  -1   6 -11 21046.8 856.017  11
  -1   6 -11 19636.0 820.079  10
  -1   6 -10 19332.3 941.066   8
  -1   6 -10 19294.9 822.773  19
  -1   6 -10 14034.0 805.982  15
  -1   6 -10 15040.4 722.105  14
  -1   6 -10 13209.2 765.248   4
  -1   6 -10 18492.5 781.635  11
  -1   6  -9 48458.5 1498.47   8
  -1   6  -9 33540.9 1273.70  15
  -1   6  -9 40607.4 1247.03  14
  -1   6  -9 43709.9 1296.49  19
  -1   6  -9 37795.4 1334.55   4
  -1   6  -9 46567.1 1276.60  11
  -1   6  -8 25708.2 926.210  14
  -1   6  -8 25611.0 922.538  19
  -1   6  -8 25304.6 1020.84   4
  -1   6  -8 26783.5 907.477  11
  -1   6  -7 6018.70 495.294  15
  -1   6  -7 6894.06 478.739  14
  -1   6  -7 6359.06 453.773  19
  -1   6  -7 6703.17 444.927  11
  -1   6  -7 6955.12 516.963   4
  -1   6  -6 5585.82 468.934   4
  -1   6  -6 5029.58 445.906  15
  -1   6  -6 5416.27 428.818  14
  -1   6  -6 5061.44 403.091  19
  -1   6  -6 6052.91 454.839   7
  -1   6  -6 5895.78 408.408  11
  -1   6  -5 5478.46 452.507   4
  -1   6  -5 5908.69 417.167  14
  -1   6  -5 5570.59 431.205   7
  -1   6  -5 5088.42 387.431  11
  -1   6  -5 4536.06 379.050  19
  -1   6  -4 12982.6 570.682  11
  -1   6  -4 14018.3 659.718   7
  -1   6  -3 7928.84 523.244   4
  -1   6  -3 8327.27 506.990   7
  -1   6  -2 70833.9 1776.89   4
  -1   6  -2 71153.2 1789.16   7
  -1   6  -1 22678.5 836.751   4
  -1   6  -1 21628.7 852.592   7
  -1   6   0 48655.5 1344.86   4
  -1   6   0 47985.3 1393.14   7
  -1   6   1 49646.9 1287.66  16
  -1   6   1 50935.1 1220.19  14
  -1   6   1 47489.7 1386.22   7
  -1   6   2 1275.23 253.471  14
  -1   6   2 1571.89 362.783  13
  -1   6   2 1428.35 296.799  16
  -1   6   2 1255.01 306.640  19
  -1   6   2 1283.07 294.964   7
  -1   6   2 1422.56 312.749   9
  -1   6   3 621.843 290.135   7
  -1   6   3 661.865 303.513  19
  -1   6   3 623.370 296.227  16
  -1   6   3 513.150 236.361  14
  -1   6   3 536.348 288.387   9
  -1   6   3 635.746 323.756  13
  -1   6   3 563.394 289.710  11
  -1   6   4 8864.42 572.133  16
  -1   6   4 8899.86 482.992  14
  -1   6   4 9379.72 626.541  13
  -1   6   4 9972.07 599.565   9
  -1   6   4 8356.36 578.841  19
  -1   6   5 6287.76 549.446  13
  -1   6   6 1748.69 435.206  16
  -1   6   6 2257.30 431.559  13
  -1   6   6 2195.37 379.733   9
  -1   6   7 56323.2 1585.70  13
  -1   6   7 59005.6 1523.72   9
  -1   6   8 53388.7 1549.38  13
  -1   6   8 55372.7 1464.58   9
  -1   6   9 2309.34 393.229  13
  -1   6   9 2580.79 347.826   9
  -1   6  10 6249.21 425.377   9
  -1   6  11 2409.40 277.422   9
  -1   6  12 145.720 221.129  13
  -1   6  12 80.3838 158.882   9
  -1   6  13 3346.69 287.024  13
  -1   6  14 7260.70 324.964  13
  -1   7 -17 15998.3 547.059  19
  -1   7 -17 16619.6 496.774  11
  -1   7 -16 11013.3 536.081  15
  -1   7 -16 10287.4 493.164  19
  -1   7 -16 11306.5 464.586  11
  -1   7 -15 5991.26 471.919  15
  -1   7 -15 5118.73 410.438  19
  -1   7 -15 5712.24 378.742  11
  -1   7 -14 221.666 207.785  14
  -1   7 -14 139.044 266.501  19
  -1   7 -14 299.863 251.332  11
  -1   7 -13 992.728 273.951  14
  -1   7 -13 1052.57 362.469  15
  -1   7 -13 660.366 302.724  19
  -1   7 -13 721.773 291.581  11
  -1   7 -12 10006.6 578.058  14
  -1   7 -12 8946.46 648.619  15
  -1   7 -12 7869.30 564.871  19
  -1   7 -12 8175.50 544.545  11
  -1   7 -11 12896.3 666.884  14
  -1   7 -11 11487.9 731.968  15
  -1   7 -11 13046.7 708.647  19
  -1   7 -11 12745.4 672.290  11
  -1   7 -10 11490.4 742.099  15
  -1   7 -10 11948.6 679.065  14
  -1   7 -10 15149.9 761.890  19
  -1   7 -10 16651.8 748.255  11
  -1   7  -9 30774.5 1196.57  15
  -1   7  -9 32811.0 1132.66  14
  -1   7  -9 33739.8 1170.87  19
  -1   7  -8 52750.2 1450.70  14
  -1   7  -8 41536.9 1435.97  15
  -1   7  -8 46038.0 1409.38  19
  -1   7  -8 49031.6 1398.45  11
  -1   7  -7 2740.38 412.603  14
  -1   7  -7 2110.37 383.623  15
  -1   7  -7 2351.52 386.531  19
  -1   7  -7 2861.37 377.794  11
  -1   7  -6 1379.38 334.010  14
  -1   7  -6 1279.17 334.427  15
  -1   7  -6 1301.23 301.245  16
  -1   7  -6 1422.04 329.879  19
  -1   7  -6 1391.66 311.681  11
  -1   7  -6 1119.97 352.374   4
  -1   7  -5 353.247 250.989  16
  -1   7  -5 117.747 293.355  19
  -1   7  -5 425.323 263.476   7
  -1   7  -5-4.20308 278.020  11
  -1   7  -4 456.162 293.405   4
  -1   7  -4 472.924 295.577  19
  -1   7  -4 505.936 278.083  16
  -1   7  -4 651.696 287.337  14
  -1   7  -4 350.735 257.250   7
  -1   7  -4 421.376 270.467  11
  -1   7  -3 9902.44 644.849   4
  -1   7  -3 10669.8 573.308  16
  -1   7  -3 8237.69 545.498  19
  -1   7  -3 10229.6 576.488  14
  -1   7  -3 10322.1 647.387   7
  -1   7  -3 9961.79 559.863  11
  -1   7  -2 9357.33 603.310   4
  -1   7  -2 7269.75 512.098  19
  -1   7  -2 8237.50 514.763  14
  -1   7  -2 8909.85 533.963  16
  -1   7  -2 8778.70 609.636   7
  -1   7  -2 9211.92 546.784  11
  -1   7  -1 60840.5 1667.01  19
  -1   7  -1 67596.1 1692.33  16
  -1   7  -1 71869.2 1663.90  14
  -1   7  -1 64480.1 1838.73   7
  -1   7  -1 60873.7 1648.51  11
  -1   7   0 18741.9 811.872  19
  -1   7   0 20162.1 818.226  16
  -1   7   0 20978.4 768.588  14
  -1   7   0 18781.0 791.651  11
  -1   7   0 19735.1 913.674   7
  -1   7   1 16905.8 684.164  14
  -1   7   1 16400.4 760.987  16
  -1   7   1 14695.5 740.337  19
  -1   7   1 14793.9 804.339   7
  -1   7   2 34665.4 1150.40  16
  -1   7   2 34668.8 1032.93  14
  -1   7   2 32445.1 1122.73   9
  -1   7   3 812.458 356.765  16
  -1   7   3 589.355 333.156   9
  -1   7   3 360.956 343.070  13
  -1   7   3 466.240 370.138  19
  -1   7   4 2761.34 456.612  13
  -1   7   4 2373.66 442.542  16
  -1   7   4 2192.37 439.397  19
  -1   7   4 3105.25 427.308   9
  -1   7   5 2571.96 427.783  13
  -1   7   5 2791.43 424.995   9
  -1   7   6 43498.0 1372.53  13
  -1   7   7 6306.10 537.583  13
  -1   7   7 4974.23 560.678  16
  -1   7   7 6690.88 508.859   9
  -1   7   8 20746.4 860.524  13
  -1   7   8 18769.8 889.891  16
  -1   7   8 21525.1 815.484   9
  -1   7   9 1431.90 323.470  13
  -1   7   9 1514.94 281.512   9
  -1   7  10 11807.5 566.899  13
  -1   7  10 12178.4 516.941   9
  -1   7  11 13239.3 543.247  13
  -1   7  11 13052.0 471.546   9
  -1   7  13 1851.78 175.220  13
  -1   8 -16 9405.74 387.117  19
  -1   8 -15 7286.24 406.806  19
  -1   8 -15 8002.96 377.982  11
  -1   8 -14 5269.39 408.196  19
  -1   8 -14 6037.59 385.108  11
  -1   8 -14 7458.85 396.860  14
  -1   8 -14 6716.15 463.316  15
  -1   8 -13 157.455 261.174  19
  -1   8 -13 67.6245 221.134  11
  -1   8 -13 63.6225 224.328  14
  -1   8 -13 153.147 289.599  15
  -1   8 -12 2994.40 389.689  19
  -1   8 -12 3227.36 365.064  11
  -1   8 -12 4209.58 394.499  14
  -1   8 -12 3329.68 421.026  15
  -1   8 -11 8635.65 567.263  19
  -1   8 -11 8476.49 532.795  11
  -1   8 -11 6887.74 561.834  15
  -1   8 -11 8210.31 531.868  14
  -1   8 -10 9034.81 592.133  19
  -1   8 -10 9423.83 571.401  11
  -1   8 -10 7012.29 525.664  14
  -1   8 -10 7694.85 592.726  15
  -1   8  -9 18287.8 844.074  19
  -1   8  -9 17409.8 797.294  14
  -1   8  -9 16483.3 832.324  15
  -1   8  -8 32196.7 1157.18  19
  -1   8  -8 36499.0 1165.89  11
  -1   8  -8 35036.6 1171.71  14
  -1   8  -8 31577.2 1164.55  15
  -1   8  -7 2729.08 366.339  16
  -1   8  -7 2949.18 413.081  19
  -1   8  -7 3483.95 429.433  11
  -1   8  -7 3065.21 436.407  14
  -1   8  -6 3815.38 426.046  16
  -1   8  -6 3135.74 432.595  19
  -1   8  -6 3816.68 437.662  11
  -1   8  -5 32477.0 1101.74  16
  -1   8  -5 32060.3 1114.83  11
  -1   8  -5 34784.9 1144.86  14
  -1   8  -4 1972.86 362.608  16
  -1   8  -4 2094.93 390.877  19
  -1   8  -4 1982.31 398.118  11
  -1   8  -4 2336.51 396.575  14
  -1   8  -3 6711.53 528.251  16
  -1   8  -3 6207.01 530.998  19
  -1   8  -3 6832.27 549.672  11
  -1   8  -3 6996.16 529.162  14
  -1   8  -2 21430.0 896.785  16
  -1   8  -2 21806.4 852.481  14
  -1   8  -2 20900.2 886.931  11
  -1   8  -2 18720.4 870.141  19
  -1   8  -1 22490.7 867.168  14
  -1   8  -1 22827.8 930.547  16
  -1   8  -1 20050.0 910.439  19
  -1   8  -1 22107.0 928.995  11
  -1   8   0 4583.70 437.125  14
  -1   8   0 4080.39 472.212  16
  -1   8   0 2700.41 377.315   9
  -1   8   0 4122.00 497.456  19
  -1   8   0 4089.51 481.476  11
  -1   8   1 13451.9 751.312  16
  -1   8   1 14617.8 662.804  14
  -1   8   1 13480.2 756.607  19
  -1   8   1 14762.5 760.435  11
  -1   8   2 51082.8 1541.85  16
  -1   8   2 47822.7 1442.26   9
  -1   8   2 48762.4 1510.33  19
  -1   8   3 3780.70 444.228  13
  -1   8   3 3536.31 490.915  16
  -1   8   3 3616.43 400.838  14
  -1   8   3 4044.15 441.436   9
  -1   8   4 2971.29 420.411  13
  -1   8   4 2291.62 463.593  16
  -1   8   4 2970.85 397.481   9
  -1   8   5 1280.95 338.221  13
  -1   8   5 1380.15 330.708   9
  -1   8   6 1645.85 332.362  13
  -1   8   7 11338.5 585.747  13
  -1   8   7 10061.0 633.260  16
  -1   8   7 10184.8 541.266   9
  -1   8   8 5289.81 387.562  13
  -1   8   8 5686.37 376.038   9
  -1   8   9 10684.1 478.936  13
  -1   8   9 10341.5 443.537   9
  -1   8  10 15467.6 523.701  13
  -1   8  10 15716.2 480.828   9
  -1   9 -13 94.4776 201.487  19
  -1   9 -13 235.660 186.091  11
  -1   9 -13 170.085 192.208  14
  -1   9 -12 91.5260 246.570  19
  -1   9 -12-22.7694 212.424  11
  -1   9 -12-16.9421 212.792  14
  -1   9 -11 1986.57 326.195  19
  -1   9 -11 2178.98 304.117  11
  -1   9 -11 2057.21 308.047  14
  -1   9 -10 5505.73 446.021  19
  -1   9 -10 5576.64 434.517  11
  -1   9 -10 4237.14 413.520  14
  -1   9  -9 12726.3 666.430  19
  -1   9  -9 13424.0 646.606  11
  -1   9  -9 11767.9 626.837  14
  -1   9  -8 8937.71 579.765  19
  -1   9  -8 9985.96 593.854  11
  -1   9  -8 9297.73 572.245  14
  -1   9  -7 14863.6 754.083  19
  -1   9  -7 17249.2 771.862  11
  -1   9  -6 1459.76 377.504  19
  -1   9  -6 1538.97 379.767  11
  -1   9  -6 1489.41 345.164  16
  -1   9  -6 1636.36 371.161  14
  -1   9  -5 40206.7 1266.57  16
  -1   9  -5 40153.9 1315.03  19
  -1   9  -5 41525.3 1306.56  11
  -1   9  -4 2994.24 417.749  16
  -1   9  -4 2900.39 409.848  14
  -1   9  -4 2932.91 431.891  11
  -1   9  -4 2629.26 424.579  19
  -1   9  -3 2618.07 396.018  14
  -1   9  -3 2282.78 408.145  16
  -1   9  -3 2136.87 415.809  11
  -1   9  -3 1890.49 415.169  19
  -1   9  -2 2470.23 382.785  14
  -1   9  -2 2105.35 410.852  16
  -1   9  -2 2241.45 422.321  11
  -1   9  -2 2306.60 444.206  19
  -1   9  -1 12958.5 643.501  14
  -1   9  -1 12395.9 701.866  16
  -1   9  -1 11535.9 697.642  19
  -1   9  -1 12042.7 694.154  11
  -1   9   0 12080.8 603.875  14
  -1   9   0 10802.9 669.068  16
  -1   9   0 9886.08 643.285  19
  -1   9   1 15669.4 661.132  14
  -1   9   1 14695.5 779.935  16
  -1   9   1 14421.0 752.970  19
  -1   9   2 27195.5 1043.40  16
  -1   9   2 25291.0 893.944   9
  -1   9   3 296.249 381.884  16
  -1   9   3 471.395 258.217   9
  -1   9   4 1141.36 385.200  16
  -1   9   4 1342.89 280.238   9
  -1   9   5 274.869 213.019  13
  -1   9   5 199.429 328.972  16
  -1   9   5 258.595 222.096   9
  -1   9   6 104.780 188.029   9
  -1   9   7 5139.06 294.903  13
  -1   9   8 8684.84 336.905   9
  -1  10 -11 273.923 186.936  14
  -1  10 -10 1161.22 243.180  19
  -1  10 -10 1090.19 232.865  11
  -1  10 -10 1193.64 239.717  14
  -1  10  -9 6641.89 416.501  19
  -1  10  -9 7159.95 414.456  11
  -1  10  -9 6267.10 411.636  14
  -1  10  -8 7635.11 469.179  19
  -1  10  -8 7820.72 462.607  11
  -1  10  -7 9504.94 530.285  19
  -1  10  -7 9911.54 535.082  11
  -1  10  -7 10349.1 529.719  14
  -1  10  -6 14427.5 656.567  19
  -1  10  -6 14616.4 653.488  11
  -1  10  -6 15884.0 657.392  14
  -1  10  -5 3625.14 408.128  19
  -1  10  -5 3785.12 411.925  11
  -1  10  -5 4191.78 395.235  14
  -1  10  -5 3526.43 379.820  16
  -1  10  -4 1785.45 356.087  19
  -1  10  -4 1811.11 350.684  11
  -1  10  -4 1761.85 342.305  16
  -1  10  -4 2055.40 332.982  14
  -1  10  -3 1003.98 327.584  19
  -1  10  -3 821.456 328.394  16
  -1  10  -3 964.333 299.271  14
  -1  10  -2 10437.6 579.039  19
  -1  10  -2 10488.1 596.721  16
  -1  10  -2 11282.4 536.937  14
  -1  10  -1 350.610 330.689  16
  -1  10  -1 485.496 266.412  14
  -1  10   0 8929.70 450.930  14
  -1  10   0 7659.62 532.932  16
  -1  10   1 4347.13 433.463  16
  -1  10   2 2420.30 363.023  16
  -1  10   2 2214.07 224.455   9
  -1  10   3 22136.6 751.278  16
  -1  10   3 19630.8 584.616   9
  -1  10   4 2669.39 208.210   9
   0 -10  -2 592.819 256.343  19
   0 -10  -1 1169.11 305.639  19
   0 -10   0 9335.42 524.988  19
   0 -10   1 11854.4 593.333  19
   0  -9  -6 11877.7 519.133  19
   0  -9  -5 9905.84 520.760  19
   0  -9  -4 4191.52 424.427  19
   0  -9  -3 22288.9 888.841  19
   0  -9  -2 2033.69 433.142  19
   0  -8  -9 196.078 211.162  19
   0  -8  -8 5814.20 382.980  20
   0  -8  -8 5525.19 415.397  19
   0  -8  -7 30725.3 918.662  20
   0  -8  -7 25151.7 910.197  19
   0  -8  -6 14938.3 676.099  20
   0  -8  -6 11098.4 656.399  19
   0  -8  -5 17241.0 825.459  19
   0  -8  -4 14425.1 802.640  19
   0  -7 -12 6942.69 328.681  19
   0  -7 -11 11118.5 484.977  20
   0  -7 -11 10062.9 475.101  19
   0  -7 -10 1025.27 293.930  19
   0  -7 -10 1322.66 289.515  20
   0  -7  -9 8295.30 538.297  20
   0  -7  -9 6791.56 526.163  19
   0  -7  -8 624.317 368.335  19
   0  -7  -8 589.832 353.643  20
   0  -7  -7 21481.5 916.570  20
   0  -7  -7 17768.0 865.205  19
   0  -7  -6 24674.8 997.911  20
   0  -7  -6 20181.2 941.547  19
   0  -7  -5 30734.1 1142.51  20
   0  -7  -5 29722.6 1155.67  19
   0  -7  -4 50667.7 1552.97  20
   0  -7   0 363.827 343.482   3
   0  -7   0 275.271 294.151   8
   0  -7   1 8183.95 610.168   8
   0  -7   1 8110.33 650.718   3
   0  -7   2 2868.00 401.413   8
   0  -7   2 2276.43 423.924   3
   0  -7   3 102507. 2550.94   8
   0  -7   4 45941.6 1488.81   8
   0  -7   4 46790.9 1584.16   3
   0  -7   5 134622. 3127.73   8
   0  -7   5 138243. 3272.07   3
   0  -7  10 43947.8 1272.58  10
   0  -7  11 12260.1 615.540  10
   0  -7  12 66521.3 1661.49  10
   0  -7  13 12782.5 603.464  10
   0  -7  14 7387.99 439.259  10
   0  -7  15 15883.3 606.269  10
   0  -7  16 8184.67 398.708  10
   0  -7  17 567.693 150.427  10
   0  -6 -14 18350.8 532.044  11
   0  -6 -14 17232.7 524.933  19
   0  -6 -13 12074.6 498.906  20
   0  -6 -13 11005.1 471.376  19
   0  -6 -12 20301.1 727.806  20
   0  -6 -12 17959.2 694.531  19
   0  -6 -11 18922.7 770.917  20
   0  -6 -11 18078.9 753.070  19
   0  -6 -10 5300.86 480.902  20
   0  -6 -10 4942.94 498.837  19
   0  -6  -9 2353.70 446.955  19
   0  -6  -9 2703.81 435.859  20
   0  -6  -8 80.1522 346.635  20
   0  -6  -8 162.713 388.784  19
   0  -6  -7 18239.5 914.479  19
   0  -6  -7 22072.3 968.270  20
   0  -6  -6 9174.94 677.859  20
   0  -6  -6 9601.14 674.466  19
   0  -6  -4 76521.7 2154.25   3
   0  -6  -4 84886.9 2188.11   8
   0  -6  -3 30949.6 1176.59   3
   0  -6  -3 33784.0 1172.64   8
   0  -6  -2 7633.80 609.171   3
   0  -6  -2 8629.52 574.044   8
   0  -6  -1 29981.0 1141.58   3
   0  -6  -1 33049.2 1117.08   8
   0  -6   0 3754.00 432.537   3
   0  -6   0 4101.82 399.731   8
   0  -6   1 1336.05 323.971   3
   0  -6   1 1428.74 289.877   8
   0  -6   2 19026.6 863.631   3
   0  -6   2 19772.7 808.385   8
   0  -6   3 60643.5 1689.31   3
   0  -6   3 63899.4 1829.01   2
   0  -6   3 60791.0 1618.62   8
   0  -6   4 49385.7 1507.77   3
   0  -6   4 52228.1 1669.52   2
   0  -6   4 51917.6 1458.69   8
   0  -6   5 112428. 2802.06   2
   0  -6   5 107687. 2499.25   8
   0  -6   6 12295.3 702.610   3
   0  -6   6 12412.6 836.317   2
   0  -6   6 12199.4 678.656   8
   0  -6   7 29886.5 1163.13   3
   0  -6   7 32381.4 1402.79   2
   0  -6   7 31740.7 1176.87   8
   0  -6   8 14314.0 791.448   3
   0  -6   8 14064.9 959.120   2
   0  -6   8 14891.6 802.934   8
   0  -6   9 640.271 325.874   3
   0  -6   9 845.065 421.339   2
   0  -6   9 560.455 296.263   8
   0  -6  18 2759.57 231.278  10
   0  -5 -15 465.798 173.695  11
   0  -5 -15 457.230 173.573  19
   0  -5 -15 659.908 188.330  20
   0  -5 -14 14929.7 591.403  11
   0  -5 -14 15556.9 605.703  19
   0  -5 -13 22110.8 825.280  20
   0  -5 -13 21535.3 800.036  19
   0  -5 -12 28020.4 1040.69  20
   0  -5 -12 30243.6 1020.91  19
   0  -5 -11 49938.8 1455.76  20
   0  -5 -11 46358.0 1396.38  19
   0  -5 -10 57674.8 1632.47  20
   0  -5 -10 53005.8 1567.23  19
   0  -5  -9 2080.70 453.779  19
   0  -5  -9 2508.77 479.656  20
   0  -5  -8 23745.6 1023.20  20
   0  -5  -8 22816.6 973.858  19
   0  -5  -7 2998.42 484.650   8
   0  -5  -7 2931.28 439.305   7
   0  -5  -7 3849.89 512.012  20
   0  -5  -7 3416.45 512.420  19
   0  -5  -6 22582.0 1001.79   8
   0  -5  -6 19236.0 997.184   3
   0  -5  -6 22322.5 985.119   7
   0  -5  -6 23375.3 943.647  19
   0  -5  -6 21615.7 932.975  20
   0  -5  -5 27657.6 1127.80   3
   0  -5  -5 30498.7 1099.88   8
   0  -5  -4 72232.2 1907.77   3
   0  -5  -4 78573.6 1897.14   8
   0  -5  -3 69131.6 1807.07   3
   0  -5  -3 71905.7 1756.96   8
   0  -5  -2 2951.82 368.738   3
   0  -5  -2 3452.77 339.212   8
   0  -5  -1 186688. 3801.86   3
   0  -5  -1 193166. 3743.24   8
   0  -5   0 8302.34 504.167   3
   0  -5   0 7942.04 460.331   2
   0  -5   0 7822.28 458.934   8
   0  -5   1 14714.4 665.036   3
   0  -5   1 15506.4 672.122   2
   0  -5   1 15615.7 619.776   8
   0  -5   2 6505.39 446.329   3
   0  -5   2 6909.72 481.943   2
   0  -5   2 7045.22 418.960   8
   0  -5   3 27777.0 931.123   3
   0  -5   3 28946.4 1044.27   2
   0  -5   3 28128.8 898.831   8
   0  -5   4 176434. 3594.01   2
   0  -5   4 169611. 3317.46   8
   0  -5   5 182854. 3734.68   3
   0  -5   5 188825. 3979.59   2
   0  -5   5 190227. 3731.45   8
   0  -5   6 73265.8 2037.05   2
   0  -5   7 39649.0 1463.59   2
   0  -5   8 3642.39 507.523   2
   0  -5  10 5981.86 655.244   2
   0  -5  11 21437.7 1187.08   2
   0  -4 -16 258.238 174.990  19
   0  -4 -16 82.9900 160.552  11
   0  -4 -15 457.970 241.653  19
   0  -4 -15 353.479 224.261  11
   0  -4 -14 2879.61 373.609  20
   0  -4 -14 2780.23 363.302  19
   0  -4 -13 31249.9 1116.89  20
   0  -4 -13 31536.7 1076.17  19
   0  -4 -12 55804.9 1577.55  20
   0  -4 -12 52778.3 1522.96  19
   0  -4 -11 23142.7 960.366  19
   0  -4 -11 24108.5 993.688  20
   0  -4 -10 25526.5 1037.00  20
   0  -4 -10 24963.4 1003.17  19
   0  -4  -9 1099.21 346.352  18
   0  -4  -9 1119.92 450.856   3
   0  -4  -9 1131.02 400.691  19
   0  -4  -9 1088.52 397.329  20
   0  -4  -9 777.161 294.100   7
   0  -4  -9 1128.23 357.375   8
   0  -4  -8 60504.5 1713.90  18
   0  -4  -8 49770.9 1575.24   8
   0  -4  -8 57770.2 1565.63  20
   0  -4  -8 52250.1 1502.35  19
   0  -4  -8 47369.9 1638.72   3
   0  -4  -8 48450.5 1507.76   7
   0  -4  -7 4321.40 482.110   8
   0  -4  -7 3867.85 443.462   7
   0  -4  -7 4422.66 458.824  20
   0  -4  -7 3885.44 451.469  19
   0  -4  -6 2746.94 376.089   8
   0  -4  -6 2366.86 356.633   7
   0  -4  -5 57691.6 1521.55   8
   0  -4  -4 103096. 2154.38   8
   0  -4  -4 90651.1 2152.42   3
   0  -4  -3 125858. 2526.89   8
   0  -4  -3 119228. 2563.24   3
   0  -4  -2 189137. 3550.71   8
   0  -4  -2 186948. 3455.27   2
   0  -4  -2 182255. 3605.40   3
   0  -4  -1 33205.2 905.004   8
   0  -4  -1 31158.5 939.101   3
   0  -4  -1 33784.8 881.238   2
   0  -4   0 67815.7 1486.39   8
   0  -4   0 64825.9 1529.80   3
   0  -4   0 68682.4 1536.24   2
   0  -4   1 882.570 189.858   8
   0  -4   1 820.762 216.076   2
   0  -4   1 751.940 209.342   3
   0  -4   2 1361.33 212.084   8
   0  -4   2 1352.18 236.321   3
   0  -4   2 1510.67 265.140   2
   0  -4   3 48672.2 1186.63   8
   0  -4   3 48900.1 1208.67   3
   0  -4   3 51247.1 1341.38   2
   0  -4   4 198019. 3733.22   1
   0  -4   4 196317. 3945.54   2
   0  -4   5 122906. 2512.75   1
   0  -4   5 121236. 2742.54   2
   0  -4   6 4380.20 454.430   2
   0  -4   6 4542.96 348.169   1
   0  -4   8 26128.6 1122.53   2
   0  -4   9 49850.6 1700.31   2
   0  -4  10 9311.58 736.593   2
   0  -4  11 40297.7 1595.39   2
   0  -4  12 42423.3 1668.96   2
   0  -3 -17 4481.60 304.923  19
   0  -3 -17 4695.64 310.324  20
   0  -3 -17 3754.54 271.588  11
   0  -3 -16 9500.31 513.206  20
   0  -3 -16 9348.68 489.525  19
   0  -3 -16 8249.00 448.878  11
   0  -3 -15 111.801 268.515  19
   0  -3 -15 112.759 281.213  20
   0  -3 -15 30.0070 252.580  11
   0  -3 -14 8950.56 582.230  19
   0  -3 -13 28880.0 1075.20  19
   0  -3 -12 55093.1 1590.64  19
   0  -3 -11 66335.2 1811.79  19
   0  -3 -10 21206.5 1013.71  18
   0  -3 -10 20396.0 1034.88   3
   0  -3 -10 19896.7 913.796   8
   0  -3 -10 22585.8 941.921  20
   0  -3 -10 21403.0 901.312  19
   0  -3 -10 19017.0 856.769   7
   0  -3  -9 60736.0 1767.10  18
   0  -3  -9 55121.8 1641.48   8
   0  -3  -9 60805.7 1583.48  19
   0  -3  -9 60317.6 1652.68  20
   0  -3  -9 53343.3 1550.14   7
   0  -3  -9 60950.2 1815.27   3
   0  -3  -8 38541.9 1253.54   8
   0  -3  -8 37460.7 1184.64   7
   0  -3  -8 36689.2 1317.64   3
   0  -3  -7 18355.6 801.178   8
   0  -3  -7 18576.7 772.496   7
   0  -3  -7 17909.0 855.681   3
   0  -3  -6 329.053 263.804   8
   0  -3  -6 231.922 243.900   7
   0  -3  -5 17748.5 692.935   8
   0  -3  -5 16492.7 589.515   4
   0  -3  -4 62569.4 1437.37   8
   0  -3  -3 86014.6 1790.05   8
   0  -3  -3 90922.6 1699.75   2
   0  -3  -2 127438. 2430.83   8
   0  -3  -2 126446. 2354.92   2
   0  -3  -2 124298. 2469.47   3
   0  -3  -1 219866. 3996.50   8
   0  -3  -1 218669. 4031.86   3
   0  -3  -1 226961. 3983.84   2
   0  -3   0 29517.6 740.405   8
   0  -3   0 28684.1 776.474   3
   0  -3   1 4952.21 266.493   8
   0  -3   1 4838.86 279.922   3
   0  -3   1 4914.97 313.194   2
   0  -3   2 7974.09 332.655   8
   0  -3   2 8006.35 411.307   2
   0  -3   3 159689. 2739.00   6
   0  -3   3 214292. 3331.27   2
   0  -3   4 23070.3 531.920   6
   0  -3   4 21569.7 793.765   2
   0  -3   4 21969.2 652.157   1
   0  -3   5 108719. 2055.27   6
   0  -3   5 101954. 2135.77   1
   0  -3   6 190789. 3419.78   6
   0  -3   6 161626. 3685.40   2
   0  -3   7 80275.3 1819.85   6
   0  -3   7 81933.4 2110.22   2
   0  -3   8 251233. 4785.46   6
   0  -3   8 246681. 5095.72   2
   0  -3   9 16539.4 767.563   6
   0  -3   9 16383.1 876.156   2
   0  -3  10 8068.14 563.936   6
   0  -3  10 7863.80 675.411   2
   0  -3  11 528.680 257.245   6
   0  -3  11 497.396 354.538   2
   0  -3  12 41331.0 1595.00   2
   0  -3  13 44386.0 1684.93   2
   0  -3  18 8229.97 444.058  12
   0  -2 -18 29877.0 779.466  20
   0  -2 -18 28059.8 754.212  19
   0  -2 -17 15592.0 590.320  11
   0  -2 -17 17466.2 643.401  19
   0  -2 -17 17807.3 667.555  20
   0  -2 -16 17876.3 740.641  20
   0  -2 -16 18556.8 737.707  19
   0  -2 -15 1265.46 322.667  11
   0  -2 -15 1864.68 312.192  10
   0  -2 -15 1455.10 365.901  20
   0  -2 -15 1389.52 342.458  19
   0  -2 -14 3000.95 413.022  11
   0  -2 -14 2694.56 368.520  10
   0  -2 -14 2787.67 437.471  20
   0  -2 -14 3055.25 433.689  19
   0  -2 -13 1583.21 343.730  10
   0  -2 -13 1885.76 403.232  20
   0  -2 -13 2154.86 404.414  19
   0  -2 -12 11524.8 785.097   3
   0  -2 -12 13570.1 752.862  20
   0  -2 -12 13060.4 735.035  19
   0  -2 -12 13470.5 690.188  10
   0  -2 -11 67234.1 2005.04   3
   0  -2 -11 74329.0 2022.96   8
   0  -2 -11 66748.7 1802.26   7
   0  -2 -11 74225.6 1876.50  20
   0  -2 -11 70469.9 1856.94  19
   0  -2 -10 53734.0 1498.49  20
   0  -2 -10 55639.2 1495.90  19
   0  -2 -10 52632.3 1624.28  18
   0  -2 -10 53551.9 1647.22   3
   0  -2 -10 52277.4 1431.79  10
   0  -2 -10 50229.9 1434.03   7
   0  -2 -10 51979.9 1539.17   8
   0  -2  -9 114363. 2629.20   8
   0  -2  -9 111892. 2544.77   7
   0  -2  -8 111397. 2518.68   8
   0  -2  -8 110251. 2442.10   7
   0  -2  -7 699.803 291.111   8
   0  -2  -7 786.932 251.491   7
   0  -2  -7 883.432 212.895   4
   0  -2  -7 969.866 379.529   3
   0  -2  -6 1104.08 303.252   8
   0  -2  -6 1063.16 265.606   7
   0  -2  -6 1111.11 238.738   4
   0  -2  -6 1269.30 362.833   3
   0  -2  -5 22487.0 760.143   8
   0  -2  -5 22405.4 749.741   7
   0  -2  -5 22045.7 638.522   4
   0  -2  -4 44459.8 1085.62   8
   0  -2  -4 42087.3 967.976   4
   0  -2  -3 89303.6 1825.80   8
   0  -2  -3 96998.5 1756.73   2
   0  -2  -2 354327. 6268.44   8
   0  -2  -2 370169. 6212.40   2
   0  -2  -1 426406. 7692.48   8
   0  -2  -1 446409. 7736.98   3
   0  -2   0 93622.1 1772.41   8
   0  -2   0 93014.7 1795.44   3
   0  -2   1 171517. 3098.09   2
   0  -2   2 41284.3 1001.48   2
   0  -2   2 42060.9 767.866   6
   0  -2   3 109576. 2105.14   1
   0  -2   3 113992. 2045.93   6
   0  -2   4 5212.07 276.650   1
   0  -2   4 4231.40 250.208   6
   0  -2   5 77153.1 1691.89   2
   0  -2   5 59710.8 1398.42   6
   0  -2   6 331612. 6282.44   2
   0  -2   6 342957. 6095.51   6
   0  -2   7 61159.4 1704.33   2
   0  -2   7 65784.8 1587.34   6
   0  -2   8 53112.5 1604.75   2
   0  -2   8 57848.8 1506.95   6
   0  -2   9 139561. 3150.37   2
   0  -2   9 132962. 2976.24   6
   0  -2  10 28232.2 1199.96   2
   0  -2  10 28783.9 1113.81   6
   0  -2  11 1260.53 369.419   2
   0  -2  11 1096.30 329.588   6
   0  -2  12 712.366 352.800   2
   0  -2  12 701.380 306.885   6
   0  -2  12 662.319 272.522  18
   0  -2  13 79440.6 2333.85   6
   0  -2  13 83105.0 2052.53  18
   0  -2  14 2688.51 383.181  18
   0  -2  15 83659.6 2079.65  18
   0  -2  16 96094.7 2271.25  18
   0  -2  17 35276.5 1095.86  18
   0  -2  18 9464.81 480.361  18
   0  -2  19 7882.58 400.737  12
   0  -2  19 8537.30 377.776  18
   0  -2  20 623.498 135.734  12
   0  -1 -19 12589.4 409.226  11
   0  -1 -19 13919.9 470.791  19
   0  -1 -18 43664.2 1047.97  10
   0  -1 -18 44376.0 1126.55  19
   0  -1 -18 47114.7 1116.83  20
   0  -1 -17 27768.1 895.327  20
   0  -1 -17 26187.0 879.336  19
   0  -1 -17 26113.2 844.809  10
   0  -1 -16 14357.7 702.386  19
   0  -1 -16 15629.4 723.418  20
   0  -1 -16 16408.3 699.178  10
   0  -1 -16 13701.4 651.565  11
   0  -1 -15 33841.7 1188.32  20
   0  -1 -15 35285.5 1158.14  19
   0  -1 -15 35493.5 1124.72  10
   0  -1 -15 32235.6 1080.99  11
   0  -1 -14 1559.27 379.214  20
   0  -1 -14 1280.98 383.542  19
   0  -1 -14 1528.07 355.391  10
   0  -1 -14 1444.80 352.380  11
   0  -1 -13 1641.61 384.813  20
   0  -1 -13 1653.10 401.029  19
   0  -1 -13 1356.40 368.722  11
   0  -1 -13 1974.47 364.330  10
   0  -1 -12 16870.3 856.627   8
   0  -1 -12 14964.0 867.404   3
   0  -1 -12 16369.9 799.139  20
   0  -1 -12 16171.9 772.169  19
   0  -1 -12 15236.5 747.140  10
   0  -1 -11 85077.5 2077.01  20
   0  -1 -11 86725.0 2051.02  19
   0  -1 -11 81696.8 2193.41   3
   0  -1 -11 84195.3 2018.94  10
   0  -1 -11 86596.3 2059.51   7
   0  -1 -11 83101.1 2183.74   8
   0  -1 -10 214303. 4438.50   3
   0  -1 -10 224456. 4293.45   7
   0  -1  -9 37231.1 1209.52   3
   0  -1  -9 35022.5 1035.15   7
   0  -1  -8 117772. 2614.99   3
   0  -1  -8 111569. 2411.92   7
   0  -1  -8 119913. 2321.73   4
   0  -1  -7 60614.7 1395.75   2
   0  -1  -7 60523.3 1547.42   3
   0  -1  -7 59794.6 1316.25   4
   0  -1  -7 56126.2 1360.52   7
   0  -1  -6 5187.51 317.000   2
   0  -1  -6 4779.36 439.358   3
   0  -1  -6 4713.69 330.869   7
   0  -1  -6 4679.96 291.804   4
   0  -1  -5 191137. 3844.06   3
   0  -1  -5 191097. 3770.77   7
   0  -1  -5 200679. 3697.89   4
   0  -1  -4 119594. 2304.13   7
   0  -1  -4 121374. 2259.89   4
   0  -1  -3 213864. 3403.51   2
   0  -1  -3 174845. 3344.92   4
   0  -1  -2 4189.19 175.890   2
   0  -1  -1 39925.2 752.860   2
   0  -1   0 301642. 5626.24   3
   0  -1   0 372314. 5646.29   2
   0  -1   1 148598. 2822.06   2
   0  -1   1 163482. 2705.08   6
   0  -1   2 7057.85 233.025   1
   0  -1   2 6457.91 236.213   6
   0  -1   3 43813.8 969.211   2
   0  -1   3 34293.2 856.374   6
   0  -1   4 44040.2 1134.46   2
   0  -1   4 48161.4 1118.82   6
   0  -1   5 44377.3 1202.22   2
   0  -1   5 52745.1 1242.10   6
   0  -1   6 32976.4 1034.25   2
   0  -1   6 39930.5 1088.15   6
   0  -1   7 213638. 4118.99   2
   0  -1   7 206301. 4150.92   6
   0  -1   8 157698. 3439.52   2
   0  -1   8 174096. 3482.76   6
   0  -1   9 125056. 2852.94   2
   0  -1   9 128691. 2881.50   6
   0  -1  10 60844.3 1779.65   2
   0  -1  10 59202.8 1736.44   6
   0  -1  11 6759.62 590.462   6
   0  -1  12 2257.35 422.075   6
   0  -1  12 2191.97 353.569  18
   0  -1  13 1626.95 406.705   6
   0  -1  13 2148.71 370.285  18
   0  -1  14 6109.86 554.580  18
   0  -1  15 42599.8 1341.53  18
   0  -1  16 110390. 2546.23  18
   0  -1  17 40331.6 1213.58  18
   0  -1  18 17405.3 685.437  18
   0  -1  19 9046.51 445.876  12
   0  -1  19 9940.66 429.692  18
   0  -1  20 126.309 120.287  12
   0   0 -19 8077.42 357.827  10
   0   0 -19 8529.34 377.856  20
   0   0 -18 18924.9 653.607  11
   0   0 -18 18699.5 704.336  10
   0   0 -17 56170.8 1461.31  10
   0   0 -17 58377.5 1448.86  20
   0   0 -16 49170.8 1411.19  20
   0   0 -16 51787.4 1407.82  10
   0   0 -15 58587.8 1579.70  20
   0   0 -15 55361.3 1568.30  10
   0   0 -14 11615.5 671.085  20
   0   0 -14 10422.0 622.561  11
   0   0 -14 11652.8 685.021  10
   0   0 -13 283.574 301.248   3
   0   0 -13 164.421 298.928  20
   0   0 -13 68.1921 291.601  10
   0   0 -13 173.624 293.529  11
   0   0 -12 2287.33 421.778   3
   0   0 -12 3225.98 420.529  20
   0   0 -12 2206.08 370.196  11
   0   0 -12 2974.74 387.871  10
   0   0 -11 88739.2 2022.06   7
   0   0 -11 87927.7 2183.54   3
   0   0 -11 88805.1 2026.08  20
   0   0 -11 74092.8 1930.10  11
   0   0 -11 78775.0 2007.44  10
   0   0 -10 120424. 2764.36   3
   0   0 -10 124584. 2619.69   7
   0   0  -9 112770. 2620.34   3
   0   0  -9 115728. 2504.04   7
   0   0  -8 18919.5 618.164   4
   0   0  -8 18047.7 751.642   3
   0   0  -8 19402.0 684.573   7
   0   0  -7 317003. 5578.90   4
   0   0  -7 310971. 5788.27   3
   0   0  -7 318952. 5667.79   7
   0   0  -6 6549.31 423.474   3
   0   0  -6 6506.41 301.660   4
   0   0  -6 6438.19 329.152   7
   0   0  -5 46521.9 1130.63   2
   0   0  -5 48954.0 1178.66   3
   0   0  -5 47938.5 1074.61   7
   0   0  -5 49833.0 1041.79   4
   0   0  -4 27105.9 694.385   2
   0   0  -4 27152.2 743.632   3
   0   0  -4 25449.9 655.624   7
   0   0  -4 25683.4 620.124   4
   0   0  -3 47850.4 973.949   2
   0   0  -3 46936.8 999.690   3
   0   0  -3 42338.8 899.105   4
   0   0  -3 44217.2 912.131   7
   0   0  -2 5773.39 217.575   2
   0   0  -2 5379.10 184.947   4
   0   0  -2 5399.65 185.723   7
   0   0  -1-6.25573 22.9115   4
   0   0  -1-4.35018 21.6475   7
   0   0   1 9497.81 235.166   3
   0   0   1 9249.36 223.459   7
   0   0   1 9461.70 220.052   4
   0   0   7 306928. 5677.16   2
   0   0   8 18885.4 764.249   2
   0   0   9 109609. 2523.03   2
   0   0  11 84662.5 2129.16  18
   0   0  12 3049.07 417.437  18
   0   0  13 170.586 297.155  18
   0   0  14 11784.1 734.500  18
   0   0  15 56758.7 1644.35  18
   0   0  16 48083.3 1465.28  18
   0   0  17 56838.0 1503.72  18
   0   0  18 20312.4 733.737  18
   0   0  19 7112.37 370.366  18
   0   1 -19 9929.99 406.144  11
   0   1 -19 11117.6 463.789  10
   0   1 -18 17590.5 696.191  10
   0   1 -18 18756.0 678.589  20
   0   1 -17 40053.7 1160.38  11
   0   1 -17 42473.9 1269.31  10
   0   1 -16 109987. 2520.59  10
   0   1 -16 113632. 2468.78  20
   0   1 -15 41968.8 1344.75  10
   0   1 -15 44478.4 1330.91  20
   0   1 -14 7031.32 544.769  20
   0   1 -14 5476.04 491.761  11
   0   1 -14 6552.01 558.181  10
   0   1 -13 2102.23 390.043  20
   0   1 -13 1981.39 361.161  11
   0   1 -13 2043.80 388.029  10
   0   1 -13 2102.10 376.503   3
   0   1 -12 2087.08 362.947  20
   0   1 -12 1667.06 327.053  11
   0   1 -12 1764.93 364.043   3
   0   1 -12 1956.92 366.584  10
   0   1 -11 6874.32 450.579   7
   0   1 -11 7189.38 546.019   3
   0   1 -10 55458.6 1428.99   7
   0   1 -10 56837.4 1396.75   4
   0   1 -10 56427.5 1561.88   3
   0   1  -9 115394. 2429.60   7
   0   1  -9 120351. 2417.67   4
   0   1  -9 117045. 2562.50   3
   0   1  -8 148443. 2904.42   7
   0   1  -8 151809. 2885.02   4
   0   1  -8 142815. 3016.96   3
   0   1  -7 189493. 3562.89   7
   0   1  -7 198083. 3551.64   4
   0   1  -6 33516.9 838.003   7
   0   1  -6 30908.4 825.389   4
   0   1  -6 32779.0 909.316   3
   0   1  -5 57992.0 1273.49   1
   0   1  -5 56510.8 1204.09   3
   0   1  -4 54419.0 1113.67   7
   0   1  -4 59186.2 1209.47   1
   0   1  -4 51899.9 1121.11   4
   0   1  -4 56556.3 1164.05   3
   0   1  -3 46484.9 924.816   7
   0   1  -3 47372.9 954.710   4
   0   1  -3 46957.2 961.185   3
   0   1  -2 7088.38 220.754   8
   0   1  -2 6919.96 209.891   7
   0   1  -2 7503.24 232.257   4
   0   1  -2 6875.81 223.213   3
   0   1  -1 145663. 2436.41   7
   0   1  -1 157984. 2420.10   6
   0   1   0 363175. 6103.40   4
   0   1   1 39474.1 700.802   4
   0   1   1 32278.0 745.160   6
   0   1   2 3840.31 265.038   6
   0   1   2 4047.59 204.069   7
   0   1   3 206540. 3642.33   6
   0   1   3 190119. 3478.75   7
   0   1   4 152448. 2974.96   6
   0   1   5 244722. 4605.68   6
   0   1   6 5544.41 428.379   6
   0   1   7 67439.9 1733.83   6
   0   1   8 125541. 2847.71   6
   0   1   9 38111.4 1324.39   6
   0   1  10 234669. 4920.19   6
   0   1  11 84650.3 2367.48   6
   0   1  12 15872.4 948.985   6
   0   1  17 25021.2 923.648  18
   0   1  18 39237.0 1072.78  12
   0   1  18 42823.2 1101.59  18
   0   1  19 11645.9 440.672  12
   0   1  19 14186.4 473.053  18
   0   2 -20 1074.09 168.684  10
   0   2 -19 8613.07 378.179  11
   0   2 -19 10085.0 465.773  10
   0   2 -18 10660.8 510.437  20
   0   2 -18 9327.84 466.446  11
   0   2 -18 9698.79 552.831  10
   0   2 -17 39126.7 1131.34  20
   0   2 -17 36219.0 1164.32  19
   0   2 -17 35790.2 1073.02  11
   0   2 -17 37311.0 1182.40  10
   0   2 -16 100514. 2329.96  19
   0   2 -16 105289. 2290.63  20
   0   2 -16 92605.3 2208.17  11
   0   2 -16 92840.8 2382.60  10
   0   2 -15 89316.8 2194.63  19
   0   2 -15 90776.1 2143.85  20
   0   2 -15 91195.7 2235.43  10
   0   2 -14 2130.76 415.505  19
   0   2 -14 2529.52 391.130  20
   0   2 -14 2324.36 376.378  11
   0   2 -14 2657.21 426.775  10
   0   2 -13 79679.9 2170.98   8
   0   2 -13 76242.8 2154.56   3
   0   2 -13 79684.9 2031.91  11
   0   2 -13 88705.1 2184.31  10
   0   2 -13 91125.2 2138.57  19
   0   2 -13 88961.5 2091.65  20
   0   2 -12 419.110 268.259   3
   0   2 -12 467.516 297.820  19
   0   2 -12 658.311 284.470  20
   0   2 -12 552.821 260.130   8
   0   2 -12 680.281 300.838  10
   0   2 -12 316.892 261.809  11
   0   2 -11 1006.06 273.802   8
   0   2 -11 1253.80 286.766   3
   0   2 -11 1107.33 246.499   4
   0   2 -11 755.357 280.668  19
   0   2 -11 928.061 222.543   7
   0   2 -10 23396.7 891.696   8
   0   2 -10 24999.5 835.086   4
   0   2 -10 22094.1 865.679   3
   0   2 -10 23635.2 794.541   7
   0   2  -9 106869. 2413.70   8
   0   2  -9 105717. 2393.44   3
   0   2  -9 108031. 2285.70   7
   0   2  -8 47768.6 1258.65   8
   0   2  -8 47590.8 1248.31   3
   0   2  -8 46538.6 1146.33   7
   0   2  -7 71331.2 1551.30   8
   0   2  -7 66355.4 1524.90   3
   0   2  -7 67829.2 1461.38   7
   0   2  -6 395272. 6955.59   8
   0   2  -6 389385. 6933.31   3
   0   2  -6 401191. 6874.67   7
   0   2  -5 83265.8 1659.46   8
   0   2  -5 79892.6 1659.87   4
   0   2  -5 80263.6 1653.77   3
   0   2  -5 83034.8 1622.48   7
   0   2  -4 4109.47 238.563   8
   0   2  -4 3921.53 241.648   3
   0   2  -4 4570.21 257.937   4
   0   2  -4 4230.14 223.346   7
   0   2  -3 115209. 2108.87   4
   0   2  -3 114869. 2068.99   7
   0   2  -2 37715.5 867.757   8
   0   2  -2 39309.4 867.966   7
   0   2  -1 161287. 2913.88   7
   0   2  -1 168729. 2919.59   4
   0   2   0 89355.8 1734.49   7
   0   2   0 97127.3 1719.44   4
   0   2   1 499037. 8200.65   6
   0   2   1 469646. 8213.22   4
   0   2   2 326949. 6154.35   6
   0   2   2 390492. 6185.03   7
   0   2   3 84996.3 1808.64   6
   0   2   3 91439.0 1768.65   7
   0   2   4 46003.9 1176.50   6
   0   2   4 45820.3 1069.09   7
   0   2   5 27627.5 894.800   6
   0   2   6 1511.29 289.090   6
   0   2   7 777.924 260.301   6
   0   2   8 141131. 3170.10   6
   0   2   9 139855. 3252.54   6
   0   2  10 57048.1 1805.95   6
   0   2  10 53496.0 1450.32  13
   0   2  11 71176.1 2133.13   6
   0   2  11 67688.6 1728.57  13
   0   2  12 13175.6 794.127  18
   0   2  12 11834.1 820.595   6
   0   2  12 13173.1 650.304  13
   0   2  13 1636.11 288.777  13
   0   2  13 1689.79 400.245  18
   0   2  14 2825.05 427.583  18
   0   2  15 1735.62 365.750  18
   0   2  16 18524.5 790.539  18
   0   2  17 16103.1 653.190  18
   0   2  18 23004.1 685.637  12
   0   2  18 27290.8 739.109  18
   0   3 -20 127.559 136.818  19
   0   3 -20 94.8299 133.634  10
   0   3 -19 1269.95 231.956  19
   0   3 -19 1547.45 238.151  10
   0   3 -18 9834.82 541.425  19
   0   3 -18 9522.88 451.370  11
   0   3 -18 9779.52 548.301  10
   0   3 -17 28649.9 992.099  19
   0   3 -17 25518.6 860.398  11
   0   3 -16 34580.6 1163.08  19
   0   3 -16 31780.1 1035.19  11
   0   3 -15 87239.4 2037.69  20
   0   3 -15 83816.9 2115.93  19
   0   3 -15 80223.4 1991.02  11
   0   3 -14 23138.0 972.426  19
   0   3 -14 23691.8 909.300  20
   0   3 -14 21490.3 882.835  11
   0   3 -14 23586.9 937.789  15
   0   3 -13 47691.7 1425.41  15
   0   3 -13 46194.6 1429.95  19
   0   3 -13 46165.2 1357.80  20
   0   3 -13 44774.6 1328.41  11
   0   3 -13 49385.1 1479.63  10
   0   3 -12 34672.5 1277.29   8
   0   3 -12 44231.8 1318.96  15
   0   3 -12 33398.1 1250.71   3
   0   3 -12 40304.8 1266.75  19
   0   3 -12 36574.3 1168.59  11
   0   3 -12 41405.1 1328.75  10
   0   3 -11 248.489 262.426  19
   0   3 -11 327.864 213.897   4
   0   3 -11 215.911 255.707   3
   0   3 -11 348.295 264.931  15
   0   3 -11 507.795 276.840  10
   0   3 -11 404.647 240.873  11
   0   3 -11 405.311 201.324   7
   0   3 -11 542.062 257.914   8
   0   3 -10 6732.77 432.223   7
   0   3 -10 6362.54 471.408   3
   0   3 -10 6078.11 463.570   4
   0   3 -10 6661.75 478.253   8
   0   3  -9 16924.0 647.892   7
   0   3  -9 16091.1 693.254   3
   0   3  -9 16618.4 693.994   8
   0   3  -8 289417. 4971.55   7
   0   3  -8 285448. 5070.04   8
   0   3  -7 90959.3 1907.15   7
   0   3  -7 86749.4 1945.05   4
   0   3  -7 90835.7 1953.03   8
   0   3  -6 202432. 3668.25   7
   0   3  -6 199241. 3699.27   8
   0   3  -5 103240. 2065.68   7
   0   3  -5 107499. 2128.19   4
   0   3  -5 101034. 2081.71   8
   0   3  -4 21922.7 626.340   7
   0   3  -4 21452.3 655.021   4
   0   3  -4 20856.1 622.490   8
   0   3  -3 218530. 3914.78   7
   0   3  -3 216950. 3928.80   8
   0   3  -2 8443.01 353.894   4
   0   3  -2 8849.58 346.712   7
   0   3  -1 5369.00 271.645   4
   0   3  -1 6269.15 293.423   7
   0   3   0 34031.5 794.539   4
   0   3   0 33780.9 819.940   7
   0   3   1 217724. 4268.52   4
   0   3   1 253649. 4144.98   6
   0   3   2 125855. 2455.91   4
   0   3   2 120897. 2526.66   7
   0   3   3 89714.8 1850.88   6
   0   3   3 91975.7 1875.97   7
   0   3   4 57782.8 1429.94   6
   0   3   4 64490.2 1432.12   7
   0   3   5 19340.1 754.922   6
   0   3   5 20280.0 712.749   7
   0   3   6 333.961 204.141   6
   0   3   7 26378.1 1020.65   6
   0   3   8 51617.9 1622.64   6
   0   3   9 70641.3 2008.70   6
   0   3   9 61491.3 1690.11  13
   0   3  10 23510.4 1085.53   6
   0   3  10 20574.4 872.911  13
   0   3  11 64241.8 1742.96  13
   0   3  11 69547.1 1926.45  18
   0   3  12 50072.0 1471.11  13
   0   3  12 58404.5 1672.49  18
   0   3  13 28654.3 985.814  13
   0   3  13 29833.1 1123.89  18
   0   3  14 8571.88 494.252  13
   0   3  14 9188.19 605.490  18
   0   3  15 101.403 176.180  13
   0   3  15 90.2951 265.256  18
   0   3  16 7959.91 442.038  12
   0   3  16 9012.85 487.398  18
   0   3  17 3713.33 257.482  12
   0   3  17 4272.17 296.817  18
   0   4 -20 541.432 157.780  19
   0   4 -19 245.905 184.802  19
   0   4 -18 1332.93 273.645  10
   0   4 -18 1475.44 275.601  19
   0   4 -17 12302.7 549.164  11
   0   4 -17 13246.0 661.292  10
   0   4 -17 13809.3 659.077  19
   0   4 -16 31980.0 1074.31  15
   0   4 -16 34226.5 1148.90  10
   0   4 -16 34149.6 1119.22  19
   0   4 -15 50170.5 1470.49  15
   0   4 -15 47928.9 1366.16  11
   0   4 -15 49104.5 1530.94  10
   0   4 -15 52793.4 1501.32  19
   0   4 -14 86065.9 2126.19  15
   0   4 -14 83452.9 2163.62  10
   0   4 -14 82081.6 2114.48  19
   0   4 -13 7445.95 576.878  19
   0   4 -13 7128.48 510.596  11
   0   4 -13 6914.58 595.682  10
   0   4 -12 37209.8 1361.44   8
   0   4 -12 39716.4 1312.81   4
   0   4 -12 39088.0 1255.62  19
   0   4 -12 35205.2 1146.42  11
   0   4 -12 36966.1 1309.30  10
   0   4 -11 39106.0 1337.03   8
   0   4 -11 38730.8 1269.38   4
   0   4 -11 35763.3 1136.62  11
   0   4 -11 37428.5 1242.68  10
   0   4 -10 9649.26 570.961  19
   0   4 -10 9184.16 613.008   8
   0   4 -10 7519.10 543.453   4
   0   4 -10 9100.09 599.401  15
   0   4 -10 9167.45 519.729  11
   0   4 -10 9352.20 566.455  10
   0   4 -10 9423.96 559.107   7
   0   4  -9 66100.7 1597.95   7
   0   4  -9 66013.6 1664.77   8
   0   4  -8 32992.9 1003.57   7
   0   4  -8 33571.4 1055.94   8
   0   4  -7 258505. 4636.24   7
   0   4  -7 247748. 4673.02   8
   0   4  -6 4517.27 332.981   7
   0   4  -6 3852.26 336.637   4
   0   4  -6 4444.44 343.815   8
   0   4  -5 128180. 2549.13   7
   0   4  -5 122977. 2588.18   4
   0   4  -5 126672. 2571.77   8
   0   4  -4 208707. 3900.36   7
   0   4  -4 208467. 3923.44   8
   0   4  -3 52519.8 1253.59   7
   0   4  -3 53432.6 1269.81   4
   0   4  -2 1374.19 207.208   7
   0   4  -2 1198.47 203.585   4
   0   4  -1 1292.21 215.373   7
   0   4  -1 1128.85 193.686   4
   0   4   0 68230.0 1539.42   7
   0   4   0 68925.8 1490.20   4
   0   4   1 32184.7 851.181   4
   0   4   3 134505. 2730.20   7
   0   4   4 105218. 2294.15   7
   0   4   5 59082.9 1531.43   7
   0   4   7 5986.45 433.371   9
   0   4   7 5563.29 459.980  16
   0   4   7 5380.76 498.517  13
   0   4   8 60642.2 1561.84   9
   0   4   8 60978.4 1709.94  13
   0   4   8 61122.9 1657.74  16
   0   4   9 1199.22 281.790   9
   0   4   9 1406.90 391.635  16
   0   4   9 1259.23 360.190  13
   0   4  10 25479.0 865.770   9
   0   4  10 24848.4 1008.24  13
   0   4  11 22471.8 936.558  13
   0   4  11 22846.8 1005.04  18
   0   4  12 51139.1 1475.34  13
   0   4  12 56732.7 1590.60  18
   0   4  13 32687.4 1028.88  13
   0   4  13 31833.7 1123.78  18
   0   4  14 2688.82 292.583  13
   0   4  14 2728.51 355.789  18
   0   4  15 501.170 171.918  13
   0   4  15 461.374 218.402  18
   0   4  16 251.110 155.444  18
   0   5 -19 1700.02 202.785  10
   0   5 -19 1326.68 204.375  19
   0   5 -18 1759.75 261.603  10
   0   5 -18 1806.07 266.533  19
   0   5 -17 11919.0 572.092  15
   0   5 -17 12849.9 604.728  10
   0   5 -17 12670.9 624.595  19
   0   5 -16 17640.7 797.329  15
   0   5 -16 18441.8 693.274  11
   0   5 -16 19620.8 812.645  10
   0   5 -16 19972.6 810.094  19
   0   5 -15 40459.7 1284.61  15
   0   5 -15 39677.6 1254.46  10
   0   5 -15 37570.5 1241.74  19
   0   5 -14 65869.7 1728.15  14
   0   5 -14 69883.5 1762.72  11
   0   5 -14 72133.7 1936.26  10
   0   5 -14 71609.7 1884.44  19
   0   5 -13 19818.4 813.084  11
   0   5 -13 20087.8 936.168  10
   0   5 -13 20868.4 925.218  19
   0   5 -12 66388.7 1802.95  19
   0   5 -12 61752.8 1656.15  11
   0   5 -12 62098.1 1795.23  10
   0   5 -11 24529.6 963.654  19
   0   5 -11 25944.0 1058.72  15
   0   5 -11 23169.7 862.872  11
   0   5 -11 22654.8 964.681  10
   0   5 -11 25275.7 1088.17   8
   0   5 -10 7733.26 534.162  19
   0   5 -10 7474.65 589.340   8
   0   5 -10 7944.66 492.420  11
   0   5 -10 7558.13 520.095  10
   0   5  -9 5063.49 473.191   4
   0   5  -9 6324.98 485.895  19
   0   5  -9 6371.31 418.854  16
   0   5  -9 6971.50 541.132   8
   0   5  -9 6353.11 476.474   7
   0   5  -9 6279.97 435.785  11
   0   5  -9 6171.67 470.164  10
   0   5  -8 4719.84 445.544   8
   0   5  -8 3818.21 419.159   4
   0   5  -8 3431.94 431.431  15
   0   5  -8 4149.94 389.746  19
   0   5  -8 4469.79 399.073   7
   0   5  -7 42661.5 1313.88   4
   0   5  -7 46361.7 1376.75   8
   0   5  -7 44782.9 1287.35   7
   0   5  -6 73152.7 1866.59   4
   0   5  -6 78859.5 1901.87   8
   0   5  -6 79236.0 1861.29   7
   0   5  -5 201423. 3945.06   7
   0   5  -4 177242. 3489.66   7
   0   5  -4 172208. 3475.92   4
   0   5  -3 29709.7 950.520   7
   0   5  -3 28043.0 899.536   4
   0   5  -2 6919.47 431.181   7
   0   5  -2 6768.96 418.281   4
   0   5  -1 16624.8 665.149   7
   0   5  -1 16442.1 638.198   4
   0   5   0 7965.54 467.814   7
   0   5   0 8582.66 443.734   4
   0   5   1 196247. 3748.77   4
   0   5   3 73338.6 1845.10   7
   0   5   4 87606.2 1937.60  16
   0   5   4 81251.1 2162.42  13
   0   5   4 84555.9 2001.07  19
   0   5   4 82754.7 2046.02   7
   0   5   5 34062.3 1234.13  13
   0   5   5 34808.6 1079.41  16
   0   5   5 33497.6 1127.69  19
   0   5   5 32936.4 1149.21   7
   0   5   5 35678.8 1201.69   9
   0   5   6 26163.2 984.999  16
   0   5   6 25596.9 1078.28  13
   0   5   6 27834.8 1018.98   9
   0   5   7 4194.52 519.318  13
   0   5   7 4639.84 491.241  16
   0   5   7 4360.47 443.926   9
   0   5   8 26990.1 1055.29  16
   0   5   8 25663.1 956.827   9
   0   5   9 2554.00 431.954  13
   0   5   9 2342.27 454.784  16
   0   5   9 2255.84 345.141   9
   0   5  10 55289.7 1564.49  13
   0   5  10 49664.6 1356.28   9
   0   5  11 46573.0 1340.52  13
   0   5  11 40802.6 1137.60   9
   0   5  12 27146.4 957.103  13
   0   5  13 21960.3 760.220  13
   0   5  14 17079.7 576.097  13
   0   5  15 558.187 134.888  13
   0   6 -18 2812.27 265.737  19
   0   6 -17 2233.49 275.342  10
   0   6 -17 2320.25 302.382  19
   0   6 -16 12631.9 637.553  15
   0   6 -16 12775.8 603.870  10
   0   6 -16 13001.9 632.117  19
   0   6 -15 27414.2 996.908  15
   0   6 -15 25609.1 936.017  10
   0   6 -15 25314.1 832.712  11
   0   6 -15 25523.6 951.292  19
   0   6 -14 33416.5 1059.93  14
   0   6 -14 32486.1 1139.76  10
   0   6 -14 32866.4 1034.33  11
   0   6 -14 32261.9 1142.66  19
   0   6 -13 23917.5 933.813  14
   0   6 -13 24486.9 967.655  10
   0   6 -13 23311.5 880.182  11
   0   6 -13 25265.1 1004.06  19
   0   6 -12 21905.6 909.542  14
   0   6 -12 24777.3 960.709  10
   0   6 -12 22660.3 866.210  11
   0   6 -12 25551.2 1004.60  19
   0   6 -11 34309.6 1167.45  19
   0   6 -11 31182.0 1117.04  10
   0   6 -11 31136.0 1035.75  11
   0   6 -10 4509.63 558.348  15
   0   6 -10 4614.08 467.515  14
   0   6 -10 6438.85 542.923  19
   0   6 -10 6302.94 508.278  10
   0   6 -10 6201.06 467.855  11
   0   6 -10 5950.05 460.744  16
   0   6  -9 648.063 316.802  19
   0   6  -9 486.678 306.555  14
   0   6  -9 777.949 256.983  16
   0   6  -9 557.444 351.554  15
   0   6  -9 614.577 270.273  11
   0   6  -9 702.926 276.077  10
   0   6  -9 533.118 289.671   4
   0   6  -8 12595.6 755.521   4
   0   6  -8 14269.6 659.128  16
   0   6  -8 14371.2 715.001  19
   0   6  -8 13285.2 765.993  15
   0   6  -8 14255.4 722.069  14
   0   6  -8 14608.5 759.582   7
   0   6  -8 13803.7 636.835  11
   0   6  -8 14832.7 662.505  10
   0   6  -7 28902.0 1153.04   4
   0   6  -7 34237.7 1056.52  16
   0   6  -7 33019.1 1093.39  19
   0   6  -7 30807.0 1157.62  15
   0   6  -7 31863.8 1080.37  14
   0   6  -7 34531.7 1190.87   7
   0   6  -7 33277.8 1018.70  11
   0   6  -6 13490.5 608.241  16
   0   6  -6 12561.6 633.711  19
   0   6  -6 11976.2 672.370  15
   0   6  -6 13248.7 695.679   7
   0   6  -6 11804.9 576.339  11
   0   6  -5 113273. 2600.89   4
   0   6  -5 118039. 2432.40  16
   0   6  -5 109521. 2458.64  19
   0   6  -5 108647. 2515.75  15
   0   6  -5 117617. 2458.82  14
   0   6  -5 113985. 2611.60   7
   0   6  -5 105684. 2365.62  11
   0   6  -4 54495.2 1518.07   4
   0   6  -4 54838.8 1392.00  16
   0   6  -4 51843.7 1401.39  19
   0   6  -4 53670.7 1378.52  14
   0   6  -4 52301.6 1417.12  15
   0   6  -4 53082.6 1527.86   7
   0   6  -4 49259.5 1330.90  11
   0   6  -3 64534.9 1697.68   4
   0   6  -3 62051.4 1591.62  19
   0   6  -3 62599.7 1545.02  14
   0   6  -3 64841.7 1713.35   7
   0   6  -3 60699.2 1519.52  11
   0   6  -2 19041.6 798.105   4
   0   6  -2 20390.6 744.416  16
   0   6  -2 19597.2 769.194  19
   0   6  -2 19504.0 707.262  14
   0   6  -2 19729.0 837.268   7
   0   6  -2 19078.8 717.843  11
   0   6  -1 1156.14 252.208   4
   0   6  -1 1197.39 293.656  19
   0   6  -1 1193.92 270.889  16
   0   6  -1 972.223 229.320  14
   0   6  -1 1039.16 270.725   7
   0   6  -1 1140.39 266.702  11
   0   6   0 4032.42 377.662   4
   0   6   0 3497.13 378.766  19
   0   6   0 4065.93 371.139  16
   0   6   0 2970.63 404.808   9
   0   6   0 3740.85 328.927  14
   0   6   0 3792.77 396.993   7
   0   6   0 4123.98 374.000  11
   0   6   1 32282.3 1057.92  19
   0   6   1 32679.0 1007.17  16
   0   6   1 32022.0 923.753  14
   0   6   1 32334.7 1200.72  13
   0   6   1 30764.0 1014.69  11
   0   6   1 30149.0 1093.80   7
   0   6   1 31396.8 1137.84   9
   0   6   2 7869.59 643.595  13
   0   6   2 8736.67 573.569  19
   0   6   2 8311.17 540.682  11
   0   6   2 9207.71 618.752   9
   0   6   3 36623.2 1308.33  13
   0   6   3 37117.0 1151.31  16
   0   6   3 36236.7 1191.35  19
   0   6   3 37578.1 1288.92   9
   0   6   3 36063.3 1263.13   7
   0   6   4 97410.4 2267.54  16
   0   6   4 96430.2 2459.87  13
   0   6   4 93813.0 2299.60  19
   0   6   4 90323.8 2404.04   7
   0   6   4 101247. 2426.67   9
   0   6   5 33222.9 1260.52  13
   0   6   5 32483.8 1137.26  16
   0   6   6 11736.7 693.514  16
   0   6   6 11976.2 781.966  13
   0   6   6 12731.2 708.077   9
   0   6   7 23593.2 1020.38  16
   0   6   7 25090.8 1081.77  13
   0   6   7 24511.4 963.488   9
   0   6   8 176.000 346.576  13
   0   6   8 123.149 365.780  16
   0   6   8 225.960 290.866   9
   0   6   9 2740.84 370.649   9
   0   6  10 4178.96 375.432   9
   0   6  10 4499.18 447.161  13
   0   6  11 15678.6 591.414   9
   0   6  11 18647.0 730.540  13
   0   6  12 18922.5 682.400  13
   0   6  13 12951.7 480.248  13
   0   7 -17 723.114 198.483  19
   0   7 -16 8833.45 474.138  19
   0   7 -15 16894.7 631.432  14
   0   7 -15 20266.2 760.847  19
   0   7 -14 8816.36 500.484  14
   0   7 -14 10363.8 634.009  15
   0   7 -14 9728.49 495.216  11
   0   7 -14 9292.25 581.992  19
   0   7 -13 13177.0 661.230  14
   0   7 -13 14944.8 641.791  11
   0   7 -13 14540.8 746.473  19
   0   7 -12 62727.2 1723.38  14
   0   7 -12 65856.3 1681.52  11
   0   7 -11 11454.3 748.462  15
   0   7 -11 13828.5 736.824  19
   0   7 -11 12345.1 625.020  11
   0   7 -10 41755.7 1466.71  15
   0   7 -10 33882.4 1248.75  14
   0   7 -10 50797.2 1468.47  19
   0   7 -10 40554.7 1259.27  16
   0   7 -10 47866.8 1326.78  11
   0   7  -9 328.904 305.228  14
   0   7  -9 385.691 265.349  16
   0   7  -9 465.072 353.706  15
   0   7  -9 510.218 343.638  19
   0   7  -9 480.114 299.804  11
   0   7  -8 5769.04 565.169  15
   0   7  -8 5956.02 521.390  14
   0   7  -8 6764.29 548.365  19
   0   7  -8 6329.19 485.058  16
   0   7  -8 6586.06 490.602  11
   0   7  -7 893.151 298.619  16
   0   7  -7 817.354 339.984  15
   0   7  -7 969.737 350.518  19
   0   7  -7 1088.87 318.242  11
   0   7  -6 29912.8 1051.99  14
   0   7  -6 30107.2 1093.50  19
   0   7  -6 29912.2 1019.46  11
   0   7  -6 29758.7 1043.85  16
   0   7  -5 141114. 3272.11   4
   0   7  -5 142695. 3038.55  16
   0   7  -5 141357. 3112.42  19
   0   7  -5 148122. 3051.37  14
   0   7  -5 143472. 3287.51   7
   0   7  -5 138963. 3012.94  11
   0   7  -4 48347.1 1523.93   4
   0   7  -4 47256.4 1347.31  16
   0   7  -4 45049.7 1386.52  19
   0   7  -4 45678.8 1320.57  14
   0   7  -4 45555.0 1499.55   7
   0   7  -4 44008.9 1306.41  11
   0   7  -3 98042.3 2491.00   4
   0   7  -3 107140. 2404.41  16
   0   7  -3 105130. 2434.64  19
   0   7  -3 101464. 2321.90  14
   0   7  -3 107027. 2616.72   7
   0   7  -3 100871. 2345.33  11
   0   7  -2 2314.84 358.483   4
   0   7  -2 2714.59 397.850  19
   0   7  -2 2281.70 360.719  16
   0   7  -2 2254.80 338.445  14
   0   7  -2 2881.99 414.691   7
   0   7  -2 2445.48 371.842  11
   0   7  -1 8665.34 583.984   4
   0   7  -1 8819.64 596.313  19
   0   7  -1 9265.42 583.065  16
   0   7  -1 8571.72 511.347  14
   0   7  -1 8110.94 571.424  11
   0   7  -1 9063.55 648.808   7
   0   7   0 357.077 241.160  14
   0   7   0 153.495 312.937  16
   0   7   0 190.924 298.803   9
   0   7   0 199.836 317.057  19
   0   7   0 205.222 314.865  11
   0   7   1 193.573 354.677  19
   0   7   1 119.919 306.020  16
   0   7   1 214.054 246.190  14
   0   7   1 144.441 329.239   9
   0   7   1 126.874 377.879  13
   0   7   1 4.66822 334.724  11
   0   7   2 4339.36 554.973  13
   0   7   2 5244.81 539.772   9
   0   7   2 5987.85 542.326  19
   0   7   3 14644.6 796.120  16
   0   7   3 16005.5 887.562  13
   0   7   3 16664.3 831.739   9
   0   7   3 16083.6 827.438  19
   0   7   4 65608.2 1801.05  16
   0   7   4 69482.3 1922.27  13
   0   7   4 69663.3 1830.96   9
   0   7   4 63096.8 1836.44  19
   0   7   5 39639.4 1331.27  13
   0   7   5 36606.3 1281.00  16
   0   7   5 36583.5 1248.12   9
   0   7   6 25207.8 1048.92  16
   0   7   6 27781.0 1074.07  13
   0   7   7 23859.1 952.516  13
   0   7   7 20712.4 958.978  16
   0   7   7 22124.9 892.201   9
   0   7   8 339.786 299.740  13
   0   7   8 642.614 356.884  16
   0   7   8 273.846 260.612   9
   0   7   9 7669.67 454.221   9
   0   7   9 7563.51 503.205  13
   0   7  10 1034.53 217.332   9
   0   7  10 1121.37 260.425  13
   0   7  11 9038.08 358.541   9
   0   7  12 8351.53 353.175  13
   0   8 -16 42.2607 165.733  19
   0   8 -15 979.986 234.482  19
   0   8 -15 670.271 178.046  14
   0   8 -14 13813.5 607.370  19
   0   8 -14 12034.6 521.600  14
   0   8 -13 17102.4 732.240  19
   0   8 -13 15696.6 647.477  14
   0   8 -12 29101.3 1014.10  19
   0   8 -12 28038.9 876.196  11
   0   8 -11 26188.6 970.621  19
   0   8 -11 23745.2 836.440  11
   0   8 -10 10925.0 593.409  16
   0   8 -10 16263.3 778.956  19
   0   8 -10 14567.9 670.298  11
   0   8 -10 10187.6 633.085  14
   0   8  -9 4733.02 444.064  16
   0   8  -9 6180.59 547.853  19
   0   8  -9 5980.16 482.437  11
   0   8  -9 4493.40 466.165  14
   0   8  -8 5261.93 458.977  16
   0   8  -8 5885.06 546.861  19
   0   8  -8 5709.06 477.447  11
   0   8  -7 12165.7 674.052  16
   0   8  -7 14154.2 759.339  19
   0   8  -7 13263.5 684.653  11
   0   8  -7 11481.0 691.622  14
   0   8  -6 2071.61 369.706  16
   0   8  -6 2150.30 420.686  19
   0   8  -6 1879.73 373.844  11
   0   8  -6 1720.30 367.806  14
   0   8  -5 25586.5 997.075  16
   0   8  -5 27585.1 1063.00  19
   0   8  -5 25944.7 1003.26  11
   0   8  -5 26290.5 974.705  14
   0   8  -4 37294.6 1231.86  16
   0   8  -4 35308.7 1254.14  19
   0   8  -4 35933.0 1201.96  11
   0   8  -4 34219.1 1144.57  14
   0   8  -3 21302.9 906.296  16
   0   8  -3 20565.6 934.591  19
   0   8  -3 21295.2 901.530  11
   0   8  -3 19665.1 820.224  14
   0   8  -2 77097.5 1949.21  16
   0   8  -2 72635.2 1800.86  14
   0   8  -2 72217.5 1963.57  19
   0   8  -2 71985.7 1915.29  11
   0   8  -1 5489.91 532.251  16
   0   8  -1 4746.94 443.106  14
   0   8  -1 5440.21 568.316  19
   0   8  -1 5484.58 531.685  11
   0   8   0 535.057 341.295  16
   0   8   0 257.037 262.654  14
   0   8   0 259.298 292.609   9
   0   8   0 406.080 386.619  19
   0   8   0 341.587 365.727  11
   0   8   1 776.821 359.154  16
   0   8   1 438.064 328.649   9
   0   8   1 887.543 403.195  19
   0   8   2 5847.76 552.782  13
   0   8   2 5076.65 509.713   9
   0   8   2 6093.05 588.817  19
   0   8   3 7260.93 598.170  13
   0   8   3 6936.38 550.825   9
   0   8   4 18177.8 846.516  13
   0   8   4 17219.5 860.197  16
   0   8   4 16541.1 770.723   9
   0   8   5 23234.7 924.101  13
   0   8   5 23101.7 954.175  16
   0   8   5 20908.7 840.535   9
   0   8   6 14387.7 684.222  13
   0   8   6 13341.4 739.726  16
   0   8   7 28323.4 933.174  13
   0   8   7 26546.4 869.201   9
   0   8   8 5189.11 382.236  13
   0   8   8 4357.22 327.237   9
   0   8   9 17.9395 176.896  13
   0   8   9 137.451 151.065   9
   0   8  10 68.3277 143.620  13
   0   9 -13 9128.62 438.982  19
   0   9 -13 7401.08 385.136  14
   0   9 -12 7607.49 448.784  19
   0   9 -12 6203.77 390.314  14
   0   9 -11 37710.8 1050.08  19
   0   9 -11 26729.0 895.981  14
   0   9 -10 24148.1 827.204  11
   0   9 -10 28643.4 957.006  19
   0   9  -9 8512.61 557.287  19
   0   9  -9 7694.18 479.148  11
   0   9  -8 411.039 322.115  19
   0   9  -8 178.162 275.222  11
   0   9  -8 43.2941 279.829  14
   0   9  -8 321.802 271.334  16
   0   9  -7 912.252 354.901  19
   0   9  -7 792.771 322.582  11
   0   9  -7 664.200 302.328  14
   0   9  -7 848.456 311.140  16
   0   9  -6 6680.18 512.589  16
   0   9  -6 6996.63 561.301  19
   0   9  -6 7252.58 525.552  11
   0   9  -6 6240.57 500.767  14
   0   9  -5 1524.00 356.964  16
   0   9  -5 1719.40 416.170  19
   0   9  -5 1653.99 367.392  11
   0   9  -5 1113.43 333.310  14
   0   9  -4 41562.5 1282.36  16
   0   9  -4 38013.3 1183.15  14
   0   9  -4 40622.6 1261.96  11
   0   9  -4 42693.8 1345.02  19
   0   9  -3 33969.1 1074.50  14
   0   9  -3 34974.1 1174.23  16
   0   9  -3 34976.5 1169.99  11
   0   9  -3 36505.8 1225.02  19
   0   9  -2 17247.7 726.704  14
   0   9  -2 19539.8 846.359  16
   0   9  -2 19501.0 843.806  11
   0   9  -2 19119.6 877.030  19
   0   9  -1 22246.7 943.921  19
   0   9  -1 23166.1 910.176  16
   0   9   0 7599.26 586.499  19
   0   9   0 7008.48 561.931  16
   0   9   1 131.531 234.855   9
   0   9   1 37.0951 371.174  19
   0   9   1 333.527 350.229  16
   0   9   2 1316.34 289.176   9
   0   9   3 23649.0 808.644   9
   0   9   4 4749.87 364.387  13
   0   9   4 4460.95 364.668   9
   0   9   4 4614.85 473.634  16
   0   9   5 10399.3 472.292  13
   0   9   5 10366.0 479.164   9
   0   9   6 11850.3 462.544   9
   0   9   6 12046.7 462.652  13
   0  10 -10 6576.61 379.021  19
   0  10  -9 4281.37 347.452  19
   0  10  -9 2680.86 290.546  14
   0  10  -8 5382.40 371.976  14
   0  10  -8 4707.20 333.595  16
   0  10  -7 2456.39 309.160  16
   0  10  -7 2875.18 319.327  14
   0  10  -6 297.755 286.299  19
   0  10  -6 151.849 239.055  16
   0  10  -6 122.261 237.171  14
   0  10  -5 2564.47 371.347  19
   0  10  -5 1988.04 326.476  16
   0  10  -5 1824.90 286.191  14
   0  10  -4 18261.9 720.941  16
   0  10  -4 16806.5 626.590  14
   0  10  -3 15021.2 671.903  19
   0  10  -3 15003.3 663.267  16
   0  10  -2 14653.2 650.390  19
   0  10  -2 12325.6 610.408  16
   0  10  -1 12402.1 609.762  16
   0  10   0 10123.2 551.795  16
   0  10   1 1561.95 319.114  16
   0  10   2 392.416 275.550  16
   1 -10  -3 21600.6 670.349  19
   1 -10  -2 2772.46 330.538  19
   1 -10  -1 4368.09 410.893  19
   1 -10   0 7966.10 508.124  19
   1  -9  -7 4469.76 315.268  19
   1  -9  -6 70.5849 244.215  19
   1  -9  -5 256.340 295.363  19
   1  -9  -4 1054.93 359.252  19
   1  -9  -3 339.494 354.496  19
   1  -9  -2 27248.5 1018.16  19
   1  -8 -10 13508.8 479.230  19
   1  -8  -9 9826.31 472.628  19
   1  -8  -8 5062.50 414.137  19
   1  -8  -7 10256.4 584.835  19
   1  -8  -6 1523.65 392.284  19
   1  -8  -5 1077.44 398.664  19
   1  -8  -4 2146.70 464.910  19
   1  -7 -12 763.274 185.696  20
   1  -7 -12 677.102 192.168  19
   1  -7 -11 13308.8 538.188  20
   1  -7 -11 12354.0 531.202  19
   1  -7 -10 12120.1 565.251  20
   1  -7 -10 10646.9 571.222  19
   1  -7  -9 1333.49 356.432  19
   1  -7  -9 1521.80 337.630  20
   1  -7  -8 20720.4 844.492  20
   1  -7  -8 19636.0 846.562  19
   1  -7  -7 5927.69 517.127  20
   1  -7  -7 5630.04 544.588  19
   1  -7  -6 35505.6 1224.32  19
   1  -7  -5 1974.55 445.719  19
   1  -7  -2 32932.4 1195.70   8
   1  -7  -1 15082.9 849.808   3
   1  -7  -1 15309.5 779.210   8
   1  -7   0 20327.5 964.809   3
   1  -7   0 20551.7 886.121   8
   1  -7   1 70476.5 1976.11   3
   1  -7   1 66920.2 1833.32   8
   1  -7   2 9346.78 691.151   3
   1  -7   2 8879.73 589.122   8
   1  -7   3 10272.4 705.636   3
   1  -7   3 10504.7 641.874   8
   1  -7   4 409.946 316.450   3
   1  -7   4 384.911 264.656   8
   1  -7   5 200.657 257.313   8
   1  -7   5 455.446 337.094   3
   1  -7   6 1347.07 325.941   8
   1  -7   6 1405.75 376.376   3
   1  -7   6 1252.51 391.005   2
   1  -7   7 2569.42 401.233   8
   1  -7   7 2422.25 497.448   2
   1  -7  16 10435.8 432.259  10
   1  -6 -14 6277.60 318.706  11
   1  -6 -14 6942.40 335.576  20
   1  -6 -14 6006.33 313.407  19
   1  -6 -13 3168.99 301.464  20
   1  -6 -13 3011.24 291.510  19
   1  -6 -12 120.149 253.669  20
   1  -6 -12-38.1399 260.278  19
   1  -6 -11 2295.47 358.409  20
   1  -6 -11 2234.69 372.742  19
   1  -6 -10 6888.00 521.377  20
   1  -6 -10 6220.34 533.075  19
   1  -6  -9 2308.13 412.307  19
   1  -6  -9 2447.71 416.446  20
   1  -6  -8 53751.7 1528.61  20
   1  -6  -8 48012.1 1478.85  19
   1  -6  -7 52424.5 1502.27  20
   1  -6  -7 45489.8 1483.23  19
   1  -6  -6 1885.80 425.221  20
   1  -6  -6 1371.15 411.830  19
   1  -6  -5 5046.83 552.605   3
   1  -6  -5 5008.76 520.438   8
   1  -6  -4 7948.98 611.695   3
   1  -6  -4 8838.45 542.721   4
   1  -6  -4 8360.39 593.929   8
   1  -6  -3 534.597 281.536   8
   1  -6  -2 1425.95 300.847   8
   1  -6  -1 46016.6 1323.62   8
   1  -6   0 47880.5 1331.59   8
   1  -6   0 46657.8 1416.05   3
   1  -6   1 22807.8 841.919   8
   1  -6   1 22365.6 918.138   3
   1  -6   2 68939.8 1717.80   8
   1  -6   2 71896.3 1838.43   3
   1  -6   3 7179.58 456.518   8
   1  -6   3 7567.61 529.541   3
   1  -6   3 7548.32 543.098   2
   1  -6   4 14209.7 663.629   8
   1  -6   4 14757.6 730.477   3
   1  -6   4 13838.9 758.428   2
   1  -6   5 5683.63 439.943   8
   1  -6   5 5220.90 472.764   3
   1  -6   5 5508.03 519.825   2
   1  -6   6 5860.51 461.601   8
   1  -6   6 5479.83 496.393   3
   1  -6   6 5284.06 554.103   2
   1  -6   7 7287.76 532.380   8
   1  -6   7 6680.24 632.704   2
   1  -6   8 26972.1 1057.17   8
   1  -6   8 25144.8 1232.26   2
   1  -6   9 42146.3 1681.09   2
   1  -5 -16 10898.5 382.640  20
   1  -5 -15 7883.49 367.014  11
   1  -5 -15 7779.98 396.259  20
   1  -5 -15 7345.20 369.794  19
   1  -5 -14 9427.73 485.959  20
   1  -5 -14 8695.43 459.557  19
   1  -5 -13 7639.57 508.434  20
   1  -5 -13 8136.07 499.523  19
   1  -5 -12 7441.86 544.234  20
   1  -5 -12 7185.71 520.349  19
   1  -5 -11 106.108 331.580  19
   1  -5 -11 4.69893 342.221  20
   1  -5 -10 1293.27 389.251  19
   1  -5 -10 1149.55 383.031  20
   1  -5  -9 24254.0 977.963  20
   1  -5  -9 22823.7 951.073  19
   1  -5  -8 31899.8 1239.20   8
   1  -5  -8 34380.5 1175.44  20
   1  -5  -8 32559.8 1154.29  19
   1  -5  -8 32794.9 1323.53   3
   1  -5  -8 31627.6 1197.23   7
   1  -5  -7 42083.5 1455.59   8
   1  -5  -7 42810.1 1357.92  19
   1  -5  -7 45290.9 1558.54   3
   1  -5  -7 46228.9 1490.89   7
   1  -5  -6 16027.0 822.557   8
   1  -5  -6 19252.6 815.982  20
   1  -5  -6 17763.5 795.206  19
   1  -5  -6 16766.1 869.538   3
   1  -5  -6 17516.2 856.374   7
   1  -5  -5 33205.5 1148.59   3
   1  -5  -5 34460.6 1047.34   4
   1  -5  -5 31435.0 1142.20   7
   1  -5  -5 32938.6 1128.87   8
   1  -5  -4 5428.49 433.646   8
   1  -5  -4 6042.49 471.070   3
   1  -5  -3 4644.34 375.967   8
   1  -5  -3 5079.98 423.725   3
   1  -5  -2 17531.0 665.784   8
   1  -5  -1 773.099 210.183   8
   1  -5   0 32747.6 943.700   8
   1  -5   1 38065.4 1041.93   8
   1  -5   1 41533.7 1112.86   2
   1  -5   2 52496.7 1298.65   8
   1  -5   2 56200.4 1403.14   3
   1  -5   2 53643.5 1406.60   2
   1  -5   3 96439.8 2041.54   8
   1  -5   3 95285.2 2113.96   3
   1  -5   3 90424.5 2164.06   2
   1  -5   4 50605.5 1282.06   8
   1  -5   4 48150.4 1324.48   3
   1  -5   4 47855.3 1435.24   2
   1  -5   5 8375.87 587.665   2
   1  -5   6 2213.94 403.416   2
   1  -5   7 16345.8 910.586   2
   1  -5   8 7865.51 682.083   2
   1  -5   9 25994.9 1242.33   2
   1  -5  11 37638.3 1605.63   2
   1  -4 -17 5657.97 274.530  19
   1  -4 -17 6564.10 311.179  20
   1  -4 -16 10469.4 424.733  11
   1  -4 -16 10330.8 442.527  19
   1  -4 -16 10963.1 473.535  20
   1  -4 -15 3563.93 321.278  11
   1  -4 -15 3876.66 370.331  20
   1  -4 -15 3421.21 344.282  19
   1  -4 -14 31168.3 1033.41  20
   1  -4 -14 31856.9 1005.72  19
   1  -4 -13 39433.8 1246.51  20
   1  -4 -13 40081.1 1222.88  19
   1  -4 -12 4399.25 474.223  20
   1  -4 -12 4288.75 481.500  19
   1  -4 -11 9.22586 341.084  19
   1  -4 -11 193.264 359.240  20
   1  -4 -10 2665.57 416.021   8
   1  -4 -10 2500.05 424.301  20
   1  -4 -10 2686.94 432.476  19
   1  -4 -10 2573.52 383.595   7
   1  -4  -9 11047.1 701.642   8
   1  -4  -9 13435.7 706.208  20
   1  -4  -9 11805.9 683.724  19
   1  -4  -9 10952.7 776.099   3
   1  -4  -9 11568.7 673.182   7
   1  -4  -8 5556.09 497.427   8
   1  -4  -8 5760.40 506.597  20
   1  -4  -8 5615.80 505.148  19
   1  -4  -8 5563.19 573.866   3
   1  -4  -8 5717.18 486.109   7
   1  -4  -7 60994.7 1745.01   3
   1  -4  -7 57523.2 1679.36   8
   1  -4  -6 44924.3 1350.12   3
   1  -4  -6 47167.7 1388.93   7
   1  -4  -6 48234.7 1264.66   4
   1  -4  -6 45582.4 1360.97   8
   1  -4  -5 23302.2 860.363   3
   1  -4  -5 25009.2 905.973   7
   1  -4  -5 23880.9 791.331   4
   1  -4  -5 24760.5 870.930   8
   1  -4  -4 8649.11 486.662   3
   1  -4  -4 7673.18 438.453   8
   1  -4  -3 20733.8 724.749   3
   1  -4  -3 18867.4 656.218   8
   1  -4  -2 8609.06 447.359   3
   1  -4  -2 7883.42 397.123   8
   1  -4  -1 620.721 229.850   3
   1  -4  -1 574.979 138.137   2
   1  -4  -1 574.409 178.499   8
   1  -4   0 33708.6 862.802   8
   1  -4   0 34015.8 854.769   2
   1  -4   1 78420.3 1592.51   8
   1  -4   1 73405.8 1629.47   2
   1  -4   2 106801. 2119.25   8
   1  -4   2 107121. 2245.02   2
   1  -4   3 93733.1 1989.83   2
   1  -4   3 79924.6 1686.57   1
   1  -4   4 31997.8 839.821   1
   1  -4   4 36837.2 1152.04   2
   1  -4   5 23054.7 954.894   2
   1  -4   6 13937.3 799.187   2
   1  -4   7 23498.7 1070.68   2
   1  -4   9 35169.8 1442.79   2
   1  -4  10 69827.7 2213.44   2
   1  -4  11 30177.5 1405.54   2
   1  -4  12 30973.4 1424.28   2
   1  -3 -18 4.55422 123.255  19
   1  -3 -17 1552.44 208.246  11
   1  -3 -17 1628.63 232.818  19
   1  -3 -16 7834.20 424.010  11
   1  -3 -16 7941.72 462.839  19
   1  -3 -15 24446.8 832.188  11
   1  -3 -15 24147.4 907.279  20
   1  -3 -15 26108.2 896.323  19
   1  -3 -14 29569.2 1050.78  20
   1  -3 -14 29383.8 1022.29  19
   1  -3 -13 48590.6 1462.32  20
   1  -3 -13 49887.0 1445.27  19
   1  -3 -12 4848.96 510.398  20
   1  -3 -12 4883.04 494.855  19
   1  -3 -11 3650.94 481.542   8
   1  -3 -11 3763.69 472.198  20
   1  -3 -11 3685.34 463.256  19
   1  -3 -11 4064.16 521.609   3
   1  -3 -11 3329.62 408.433   7
   1  -3 -10 17163.7 830.042   8
   1  -3 -10 17569.8 801.089  20
   1  -3 -10 17426.5 786.088  19
   1  -3 -10 18351.0 928.134   3
   1  -3 -10 16945.7 796.793   7
   1  -3  -9 13642.4 720.905   8
   1  -3  -9 15625.7 722.230  20
   1  -3  -9 15337.8 708.184  19
   1  -3  -9 13477.8 692.785   7
   1  -3  -9 15649.5 831.650   3
   1  -3  -8 13233.4 679.074   8
   1  -3  -8 13747.1 668.766   7
   1  -3  -8 15851.1 683.318   4
   1  -3  -8 13976.5 745.147   3
   1  -3  -7 55643.7 1512.63   8
   1  -3  -7 57543.6 1515.27   7
   1  -3  -7 56298.2 1460.67   4
   1  -3  -7 55277.6 1546.31   3
   1  -3  -6 149101. 3080.28   8
   1  -3  -6 150266. 3089.60   7
   1  -3  -6 150836. 2980.17   4
   1  -3  -6 149648. 3057.98   3
   1  -3  -5 1751.31 300.024   8
   1  -3  -5 1972.29 276.017   4
   1  -3  -5 1801.49 295.329   7
   1  -3  -5 2088.51 304.956   3
   1  -3  -4 52396.2 1223.54   8
   1  -3  -4 51470.7 1194.15   4
   1  -3  -4 48848.7 1219.79   3
   1  -3  -3 62048.5 1343.75   8
   1  -3  -3 62366.5 1382.45   3
   1  -3  -2 2857.55 225.960   8
   1  -3  -2 2927.44 253.440   3
   1  -3  -2 2937.70 141.473   2
   1  -3  -1 60961.9 1233.48   8
   1  -3  -1 64517.4 1299.20   3
   1  -3   0 55502.0 1155.22   8
   1  -3   0 58430.1 1225.53   3
   1  -3   0 57953.6 1179.81   2
   1  -3   1 74092.4 1491.73   8
   1  -3   1 77730.6 1371.08   6
   1  -3   1 79037.4 1602.32   2
   1  -3   2 143618. 2587.81   6
   1  -3   2 153367. 2888.37   2
   1  -3   3 128843. 2646.41   6
   1  -3   3 143243. 2606.37   1
   1  -3   4 31446.8 1002.30   2
   1  -3   4 31213.0 741.387   1
   1  -3   5 37898.2 1043.67   6
   1  -3   5 40561.6 1237.06   2
   1  -3   6 7096.90 434.954   6
   1  -3   7 10270.1 554.856   6
   1  -3   7 9912.83 677.984   2
   1  -3   8 1756.03 288.744   6
   1  -3   8 1899.32 415.208   2
   1  -3   9 26908.4 1000.20   6
   1  -3   9 30040.6 1241.80   2
   1  -3  10 28364.2 1086.66   6
   1  -3  10 32694.2 1341.30   2
   1  -3  11 26963.9 1109.39   6
   1  -3  11 31321.0 1345.83   2
   1  -3  12 67477.9 2024.68   6
   1  -3  12 75357.1 2305.27   2
   1  -3  13 49215.1 1713.77   6
   1  -3  13 53999.0 1894.86   2
   1  -3  19 10848.4 420.340  12
   1  -2 -19 2472.11 204.782  20
   1  -2 -18 849.318 196.237  19
   1  -2 -18 944.293 213.231  20
   1  -2 -17 282.722 197.550  11
   1  -2 -17 316.750 220.467  19
   1  -2 -17 383.831 243.082  20
   1  -2 -16 11100.2 528.603  11
   1  -2 -16 11495.2 580.785  19
   1  -2 -16 10144.0 586.777  20
   1  -2 -15 27711.5 924.857  11
   1  -2 -15 28916.7 1000.89  19
   1  -2 -14 21487.0 844.228  11
   1  -2 -14 23182.5 913.927  19
   1  -2 -13 26866.6 1019.59  19
   1  -2 -12 15098.6 850.952   3
   1  -2 -12 15760.7 783.799   7
   1  -2 -12 16626.0 786.424  19
   1  -2 -12 16744.9 897.545   8
   1  -2 -11 24136.3 1019.26   3
   1  -2 -11 23115.3 936.503   7
   1  -2 -11 23266.1 934.807  20
   1  -2 -11 24925.1 933.360  19
   1  -2 -11 25336.7 1047.26   8
   1  -2 -10 1275.46 367.843   3
   1  -2 -10 1048.18 265.867   7
   1  -2 -10 1169.72 329.709  20
   1  -2 -10 1006.57 327.294  19
   1  -2 -10 1237.34 344.709   8
   1  -2  -9 4122.59 350.941   4
   1  -2  -9 3622.14 371.747   7
   1  -2  -9 4190.80 474.996   3
   1  -2  -9 3902.43 403.888   8
   1  -2  -8 8981.74 512.289   7
   1  -2  -8 8747.56 488.409   4
   1  -2  -8 10438.2 612.458   3
   1  -2  -8 8988.26 522.430   8
   1  -2  -7 126003. 2540.84   4
   1  -2  -7 119509. 2550.68   7
   1  -2  -7 123138. 2629.71   3
   1  -2  -7 120722. 2561.72   8
   1  -2  -6 41584.2 1107.09   7
   1  -2  -6 41057.8 1088.22   4
   1  -2  -6 39192.9 1095.75   8
   1  -2  -5 242890. 4324.99   4
   1  -2  -5 237638. 4418.50   7
   1  -2  -5 249327. 4378.26   3
   1  -2  -4 43413.0 1030.45   3
   1  -2  -4 41041.8 1044.61   8
   1  -2  -3 38837.5 891.909   4
   1  -2  -3 38683.0 899.935   3
   1  -2  -3 39435.0 899.913   8
   1  -2  -2 29738.7 708.853   3
   1  -2  -2 30138.1 683.366   8
   1  -2  -1 4742.52 236.734   3
   1  -2  -1 4389.70 157.824   2
   1  -2  -1 4730.05 210.850   8
   1  -2   0 2481.76 196.857   2
   1  -2   0 2066.21 175.389   3
   1  -2   0 1993.80 144.131   8
   1  -2   1 1934.12 245.705   2
   1  -2   2 120740. 2347.34   2
   1  -2   2 119767. 2090.29   1
   1  -2   2 116306. 2149.74   6
   1  -2   3 9360.11 511.382   2
   1  -2   3 11244.9 405.855   6
   1  -2   4 219417. 3701.51   5
   1  -2   4 235841. 4145.02   6
   1  -2   5 77801.2 1844.40   2
   1  -2   5 75675.9 1804.81   6
   1  -2   6 69615.4 1757.71   2
   1  -2   6 65628.6 1690.44   6
   1  -2   7 12728.5 703.692   2
   1  -2   7 13928.4 704.946   6
   1  -2   8 5026.36 509.376   2
   1  -2   8 4426.80 419.735   6
   1  -2   9 16946.7 876.888   2
   1  -2   9 15593.2 770.299   6
   1  -2  10 16514.3 883.604   2
   1  -2  10 14693.1 782.366   6
   1  -2  11 55260.9 1784.74   2
   1  -2  11 47732.2 1572.85   6
   1  -2  12 76235.8 2216.13   2
   1  -2  12 71082.8 1786.59  18
   1  -2  13 30041.9 1296.36   6
   1  -2  13 32976.1 1104.93  18
   1  -2  14 2110.64 338.783  18
   1  -2  15 17340.5 775.545  18
   1  -2  16 10779.0 585.245  18
   1  -2  17 194.515 205.354  18
   1  -2  18 11603.4 490.081  18
   1  -1 -19 8591.72 369.393  19
   1  -1 -19 8895.91 382.396  20
   1  -1 -18 931.715 242.447  20
   1  -1 -18 691.596 223.978  19
   1  -1 -17-6.94652 246.258  19
   1  -1 -17-7.22787 245.625  20
   1  -1 -17-90.2294 188.345  11
   1  -1 -16 4888.26 439.541  19
   1  -1 -16 4411.22 440.649  20
   1  -1 -16 4630.58 396.151  11
   1  -1 -16 4755.00 394.038  10
   1  -1 -16 4397.25 344.496  16
   1  -1 -15 28630.9 1016.76  19
   1  -1 -15 26043.0 1005.81  20
   1  -1 -15 27048.0 951.970  10
   1  -1 -15 26810.6 927.196  11
   1  -1 -14 18108.7 843.267  20
   1  -1 -14 18933.3 835.173  19
   1  -1 -14 19000.2 774.421  11
   1  -1 -14 17962.5 781.933  10
   1  -1 -13 40753.6 1333.17   7
   1  -1 -13 41915.2 1426.98   3
   1  -1 -13 40051.1 1301.37  20
   1  -1 -13 36946.9 1391.52   8
   1  -1 -13 42282.2 1230.17  11
   1  -1 -13 39366.6 1219.89  10
   1  -1 -12 61276.0 1775.53   3
   1  -1 -12 59879.2 1682.27   7
   1  -1 -12 59179.6 1649.88  20
   1  -1 -12 63712.9 1652.90  19
   1  -1 -12 60033.1 1760.98   8
   1  -1 -11 12615.2 718.699   3
   1  -1 -11 12228.4 655.729   7
   1  -1 -11 11722.4 644.537  19
   1  -1 -11 13256.2 724.410   8
   1  -1 -10 30383.6 1040.85   7
   1  -1 -10 30410.8 1080.13   3
   1  -1 -10 30666.6 948.821   4
   1  -1 -10 32998.8 1128.86   8
   1  -1  -9 6717.07 450.658   7
   1  -1  -9 6813.94 421.038   4
   1  -1  -9 7896.74 535.529   3
   1  -1  -9 7764.97 518.224   8
   1  -1  -8 6049.26 406.185   7
   1  -1  -8 6039.21 377.880   4
   1  -1  -8 6876.17 501.232   3
   1  -1  -8 6442.30 456.598   8
   1  -1  -7 54815.4 1349.74   7
   1  -1  -7 51023.4 1289.13   4
   1  -1  -7 54129.9 1363.09   8
   1  -1  -6 103131. 2095.69   4
   1  -1  -6 107679. 2184.08   3
   1  -1  -6 102343. 2105.40   8
   1  -1  -5 113974. 2199.06   4
   1  -1  -5 109195. 2163.67   7
   1  -1  -5 105721. 2184.36   3
   1  -1  -5 108440. 2157.85   8
   1  -1  -4 75920.5 1645.79   3
   1  -1  -4 81707.4 1655.63   8
   1  -1  -3 109015. 2097.70   4
   1  -1  -3 111668. 2053.17   3
   1  -1  -3 112551. 2088.85   8
   1  -1  -2 1701.20 210.548   4
   1  -1  -2 1543.51 198.695   7
   1  -1  -2 1656.23 161.734   3
   1  -1  -2 1568.85 183.421   8
   1  -1  -1 23868.9 544.809   7
   1  -1  -1 22861.7 440.693   2
   1  -1  -1 24423.4 488.407   3
   1  -1  -1 24112.7 474.694   8
   1  -1   0 36.1589 29.1769   8
   1  -1   0 27.2722 31.9304   8
   1  -1   2 71712.0 1281.83   5
   1  -1   2 73332.3 1405.61   6
   1  -1   3 104358. 2041.37   6
   1  -1   4 23864.2 757.775   6
[truncated: 1,166,264 more chars]
